# Supplementary material for: Light programmable micro/nanomotors with optically tunable in-phase electric polarization
Source: Nat Commun. 2019 Nov 21;10:5275. doi: 10.1038/s41467-019-13255-6 (PMC6872749; doi:10.1038/s41467-019-13255-6)
Supplement: Supplementary file 15 — Supplementary Dataset 1 [file 41467_2019_13255_MOESM15_ESM.txt]

M NANOWIRE TRACKER DATA
M FORMAT: Each line is a datapoint of format 'X Y' where X is some label and Y is data.
M FORMAT: Lines are stored in chronological order.
M FORMAT: TIME label - video frame timestamp relative to arbitrary start in milliseconds
M FORMAT: NWIRE label - nanowire ID / X (px) / Y (px) / theta (rad) / area (px^2) / aspect ratio
M FORMAT: P label - debug statement from Processor code module
M FORMAT: M label - debug statement from Mediator code module
M FORMAT: W label - debug statement from MainWindow code module
M Opened file for writing data at /home/lzx92/Documents/2019.04.09 DLP/test8.dat
M Opened file for writing video at /home/lzx92/Documents/2019.04.09 DLP/test8.avi
M Video will have frame size 1280 x 1024
M Video will have FPS 110
M Recording started.
P Frequency 1 is currently at phase 1.62381 degrees (where phase=0 is maximum Y).
P Attempting to write to serial X(V) Y(V) theta(rad) 0.365538 0 25
TIME 1554860118280
NWIRE 135600 762.714 632.434 -1.48766 538.8 2.58046
NWIRE 135647 912.094 140.83 1.2925 356 1.67925
P Frequency 1 is currently at phase 1.58493 degrees (where phase=0 is maximum Y).
P Attempting to write to serial X(V) Y(V) theta(rad) 0.367195 0 25
TIME 1554860118289
NWIRE 135600 762.385 632.491 -1.49402 536.8 2.60963
NWIRE 135647 913 141 1.5708 336 1.71429
P Frequency 1 is currently at phase 1.54606 degrees (where phase=0 is maximum Y).
P Attempting to write to serial X(V) Y(V) theta(rad) 0.368132 0 25
TIME 1554860118298
NWIRE 135600 762.201 632.48 -1.50423 576.947 2.66968
NWIRE 135647 913 141 1.5708 336 1.71429
P Frequency 1 is currently at phase 1.50718 degrees (where phase=0 is maximum Y).
P Attempting to write to serial X(V) Y(V) theta(rad) 0.368057 0 25
TIME 1554860118307
NWIRE 135600 762.22 632.982 -1.50838 550.984 2.65368
NWIRE 135647 913 141 1.5708 336 1.71429
P Frequency 1 is currently at phase 1.4683 degrees (where phase=0 is maximum Y).
P Attempting to write to serial X(V) Y(V) theta(rad) 0.366076 0 25
TIME 1554860118316
NWIRE 135600 762.618 632.971 -1.49402 515.2 2.58696
NWIRE 135647 913 141 1.5708 336 1.71429
P Frequency 1 is currently at phase 1.42942 degrees (where phase=0 is maximum Y).
P Attempting to write to serial X(V) Y(V) theta(rad) 0.365297 0 25
TIME 1554860118325
NWIRE 135600 762.774 633.03 -1.46014 533.195 2.75397
NWIRE 135647 913 141 1.5708 336 1.71429
P Frequency 1 is currently at phase 1.39055 degrees (where phase=0 is maximum Y).
P Attempting to write to serial X(V) Y(V) theta(rad) 0.365375 0 25
TIME 1554860118334
NWIRE 135600 762.76 632.68 -1.4289 578.24 2.67308
NWIRE 135647 913 141 1.5708 336 1.71429
P Frequency 1 is currently at phase 1.35167 degrees (where phase=0 is maximum Y).
P Attempting to write to serial X(V) Y(V) theta(rad) 0.367352 0 25
TIME 1554860118343
NWIRE 135600 762.367 632.491 -1.50423 567.186 2.69725
NWIRE 135647 913 141 1.5708 336 1.71429
P Frequency 1 is currently at phase 1.31279 degrees (where phase=0 is maximum Y).
P Attempting to write to serial X(V) Y(V) theta(rad) 0.3667 0 25
TIME 1554860118352
NWIRE 135600 762.5 633.5 1.5708 585 2.6
NWIRE 135647 912.519 141.096 1.3734 357.692 1.65333
P Frequency 1 is currently at phase 1.27392 degrees (where phase=0 is maximum Y).
P Attempting to write to serial X(V) Y(V) theta(rad) 0.369222 0 25
TIME 1554860118361
NWIRE 135600 762 633 1.5708 532 2.71429
NWIRE 135647 913 140.5 1.5708 322 1.64286
P Frequency 1 is currently at phase 1.23504 degrees (where phase=0 is maximum Y).
P Attempting to write to serial X(V) Y(V) theta(rad) 0.367233 0 25
TIME 1554860118370
NWIRE 135600 762.401 632.994 -1.50423 551.469 2.6713
NWIRE 135647 913.5 141 1.5708 360 1.6
P Frequency 1 is currently at phase 1.19616 degrees (where phase=0 is maximum Y).
P Attempting to write to serial X(V) Y(V) theta(rad) 0.367405 0 25
TIME 1554860118379
NWIRE 135600 762.369 633.443 -1.48014 545.025 2.56522
NWIRE 135647 914 141 1.5708 308 1.57143
P Frequency 1 is currently at phase 1.15728 degrees (where phase=0 is maximum Y).
P Attempting to write to serial X(V) Y(V) theta(rad) 0.367897 0 25
TIME 1554860118389
NWIRE 135600 762.274 633.444 -1.49402 544.294 2.56316
NWIRE 135647 914 141 1.5708 308 1.57143
P Frequency 1 is currently at phase 1.11841 degrees (where phase=0 is maximum Y).
P Attempting to write to serial X(V) Y(V) theta(rad) 0.366776 0 25
TIME 1554860118398
NWIRE 135600 762.5 633 1.5708 570 2.53333
NWIRE 135647 914 140.5 1.5708 322 1.64286
P Frequency 1 is currently at phase 1.07953 degrees (where phase=0 is maximum Y).
P Attempting to write to serial X(V) Y(V) theta(rad) 0.365654 0 25
TIME 1554860118407
NWIRE 135600 762.726 632.47 -1.46014 545.707 2.56818
NWIRE 135647 913 140.5 1.5708 322 1.64286
P Frequency 1 is currently at phase 1.03633 degrees (where phase=0 is maximum Y).
P Attempting to write to serial X(V) Y(V) theta(rad) 0.364689 0 25
TIME 1554860118416
NWIRE 135600 762.919 632.987 -1.40565 534 2.49438
NWIRE 135647 914 141 1.5708 336 1.71429
P FPS: 110
P Time Report ===============================
P get frame           6217.19 ns     (69%)
P to grayscale           0.00 ns     (0%)
P smooth and threshold1149.32 ns     (13%)
P get contours         493.21 ns     (5%)
P identify nanowires    81.45 ns     (1%)
P track nanowires       13.57 ns     (0%)
P emit frames         1081.45 ns     (12%)
P idle                  18.10 ns     (0%)
P Total time: 2001 ms
P Frames: 221
P FPS: 110
P Frequency 1 is currently at phase 1.00178 degrees (where phase=0 is maximum Y).
P Attempting to write to serial X(V) Y(V) theta(rad) 0.367267 0 25
TIME 1554860118425
NWIRE 135600 762.406 632.941 -1.47113 557.98 2.64384
NWIRE 135647 913.5 140.5 1.5708 345 1.53333
P Frequency 1 is currently at phase 0.958578 degrees (where phase=0 is maximum Y).
P Attempting to write to serial X(V) Y(V) theta(rad) 0.367159 0 25
TIME 1554860118434
NWIRE 135600 762.43 632.49 -1.4289 547.96 2.58252
NWIRE 135647 913.5 141.5 1.5708 345 1.53333
P Frequency 1 is currently at phase 0.919701 degrees (where phase=0 is maximum Y).
P Attempting to write to serial X(V) Y(V) theta(rad) 0.36709 0 25
TIME 1554860118443
NWIRE 135600 762.446 632.931 -1.44644 571.2 2.62185
NWIRE 135647 913.5 141 1.5708 360 1.6
P Frequency 1 is currently at phase 0.880824 degrees (where phase=0 is maximum Y).
P Attempting to write to serial X(V) Y(V) theta(rad) 0.367024 0 25
TIME 1554860118452
NWIRE 135600 762.462 632.497 -1.49402 531.059 2.63784
NWIRE 135647 914 141 1.5708 336 1.71429
P Frequency 1 is currently at phase 0.841947 degrees (where phase=0 is maximum Y).
P Attempting to write to serial X(V) Y(V) theta(rad) 0.367502 0 25
TIME 1554860118461
NWIRE 135600 762.369 633.483 -1.43824 549.122 2.57466
NWIRE 135647 914 141 1.5708 336 1.71429
P Frequency 1 is currently at phase 0.80307 degrees (where phase=0 is maximum Y).
P Attempting to write to serial X(V) Y(V) theta(rad) 0.366858 0 25
TIME 1554860118470
NWIRE 135600 762.5 633.5 1.5708 555 2.46667
NWIRE 135647 914 141 1.5708 336 1.71429
P Frequency 1 is currently at phase 0.764192 degrees (where phase=0 is maximum Y).
P Attempting to write to serial X(V) Y(V) theta(rad) 0.364108 0 25
TIME 1554860118479
NWIRE 135600 763.05 633.503 -1.52084 589.99 2.6113
NWIRE 135647 914 140.5 1.5708 322 1.64286
P Frequency 1 is currently at phase 0.725315 degrees (where phase=0 is maximum Y).
P Attempting to write to serial X(V) Y(V) theta(rad) 0.36834 0 25
TIME 1554860118488
NWIRE 135600 762.207 633.017 -1.48766 551.214 2.67052
NWIRE 135647 914 141 1.5708 336 1.71429
P Frequency 1 is currently at phase 0.686438 degrees (where phase=0 is maximum Y).
P Attempting to write to serial X(V) Y(V) theta(rad) 0.366071 0 25
TIME 1554860118497
NWIRE 135600 762.662 633.055 -1.48766 535.283 2.75
NWIRE 135647 913.5 140.5 1.5708 345 1.53333
P Frequency 1 is currently at phase 0.647561 degrees (where phase=0 is maximum Y).
P Attempting to write to serial X(V) Y(V) theta(rad) 0.368045 0 25
TIME 1554860118506
NWIRE 135600 762.271 633.482 -1.49402 539.671 2.59574
NWIRE 135647 914 140.5 1.5708 322 1.64286
P Frequency 1 is currently at phase 0.608684 degrees (where phase=0 is maximum Y).
P Attempting to write to serial X(V) Y(V) theta(rad) 0.368628 0 25
TIME 1554860118515
NWIRE 135600 762.158 632.949 -1.42191 557.091 2.63605
NWIRE 135647 913.583 140.493 1.48766 337.648 1.63584
P Frequency 1 is currently at phase 0.569806 degrees (where phase=0 is maximum Y).
P Attempting to write to serial X(V) Y(V) theta(rad) 0.372746 0 25
TIME 1554860118524
NWIRE 135600 761.341 633.903 -1.48766 648.897 2.5
NWIRE 135647 914 140 1.5708 336 1.71429
P Frequency 1 is currently at phase 0.530929 degrees (where phase=0 is maximum Y).
P Attempting to write to serial X(V) Y(V) theta(rad) 0.371986 0 25
TIME 1554860118533
NWIRE 135600 761.5 633.5 1.5708 585 2.6
NWIRE 135647 913.451 140.061 1.46014 351.951 1.70769
P Frequency 1 is currently at phase 0.492052 degrees (where phase=0 is maximum Y).
P Attempting to write to serial X(V) Y(V) theta(rad) 0.372019 0 25
TIME 1554860118542
NWIRE 135600 761.5 633 1.5708 570 2.53333
NWIRE 135647 912.764 140.925 1.2925 359.358 1.66355
P Frequency 1 is currently at phase 0.453175 degrees (where phase=0 is maximum Y).
P Attempting to write to serial X(V) Y(V) theta(rad) 0.369541 0 25
TIME 1554860118551
NWIRE 135600 762 633 1.5708 532 2.71429
NWIRE 135647 914 140 1.5708 336 1.71429
P Frequency 1 is currently at phase 0.414298 degrees (where phase=0 is maximum Y).
P Attempting to write to serial X(V) Y(V) theta(rad) 0.369194 0 25
TIME 1554860118560
NWIRE 135600 762.074 632.969 -1.49949 563.624 2.6165
NWIRE 135647 913.5 140.5 1.5708 375 1.66667
P Frequency 1 is currently at phase 0.37542 degrees (where phase=0 is maximum Y).
P Attempting to write to serial X(V) Y(V) theta(rad) 0.367073 0 25
TIME 1554860118570
NWIRE 135600 762.5 633 1.5708 570 2.53333
NWIRE 135647 913.5 140 1.5708 312 1.84615
P Frequency 1 is currently at phase 0.336543 degrees (where phase=0 is maximum Y).
P Attempting to write to serial X(V) Y(V) theta(rad) 0.369595 0 25
TIME 1554860118579
NWIRE 135600 762 633 1.5708 532 2.71429
NWIRE 135647 914 141 1.5708 336 1.71429
P Frequency 1 is currently at phase 0.297666 degrees (where phase=0 is maximum Y).
P Attempting to write to serial X(V) Y(V) theta(rad) 0.368782 0 25
TIME 1554860118588
NWIRE 135600 762.166 633.009 -1.5153 512.295 2.84298
NWIRE 135647 913.5 141 1.5708 312 1.84615
P Frequency 1 is currently at phase 0.254469 degrees (where phase=0 is maximum Y).
P Attempting to write to serial X(V) Y(V) theta(rad) 0.370982 0 25
TIME 1554860118597
NWIRE 135600 761.732 633.415 -1.46014 547.317 2.57576
NWIRE 135647 913.5 141 1.5708 330 1.46667
P Frequency 1 is currently at phase 0.219911 degrees (where phase=0 is maximum Y).
P Attempting to write to serial X(V) Y(V) theta(rad) 0.368783 0 25
TIME 1554860118606
NWIRE 135600 762.175 633.048 -1.49949 542.452 2.69849
NWIRE 135647 913 141 1.5708 336 1.71429
P Frequency 1 is currently at phase 0.176715 degrees (where phase=0 is maximum Y).
P Attempting to write to serial X(V) Y(V) theta(rad) 0.369681 0 25
TIME 1554860118615
NWIRE 135600 762 632.5 -1.46014 558.11 2.51111
NWIRE 135647 913 141 1.40565 356.757 1.70455
P Frequency 1 is currently at phase 0.142157 degrees (where phase=0 is maximum Y).
P Attempting to write to serial X(V) Y(V) theta(rad) 0.367772 0 25
TIME 1554860118624
NWIRE 135600 762.385 633.077 -1.3734 572.923 2.57895
NWIRE 135647 913.5 140.5 1.5708 345 1.53333
P Frequency 1 is currently at phase 0.0989602 degrees (where phase=0 is maximum Y).
P Attempting to write to serial X(V) Y(V) theta(rad) 0.367909 0 25
TIME 1554860118633
NWIRE 135600 762.36 632.98 -1.4289 562.38 2.65049
NWIRE 135647 913.5 140.5 1.5708 299 1.76923
P Frequency 1 is currently at phase 0.0644027 degrees (where phase=0 is maximum Y).
P Attempting to write to serial X(V) Y(V) theta(rad) 0.37166 0 25
TIME 1554860118642
NWIRE 135600 761.616 632.957 -1.46014 589.903 2.5036
NWIRE 135647 913.5 140.5 1.5708 299 1.76923
P Frequency 1 is currently at phase 0.0212058 degrees (where phase=0 is maximum Y).
P Attempting to write to serial X(V) Y(V) theta(rad) 0.367347 0 25
TIME 1554860118651
NWIRE 135600 762.481 633.096 -1.3734 571.154 2.64
NWIRE 135647 913.169 140.528 1.48766 314.228 1.75776
P Frequency 1 is currently at phase 6.26551 degrees (where phase=0 is maximum Y).
P Attempting to write to serial X(V) Y(V) theta(rad) 0.3679 0 25
TIME 1554860118660
NWIRE 135600 762.373 632.398 -1.48014 539.557 2.60377
NWIRE 135647 912.4 141.2 1.24905 349.6 1.65217
P Frequency 1 is currently at phase 6.22232 degrees (where phase=0 is maximum Y).
P Attempting to write to serial X(V) Y(V) theta(rad) 0.365584 0 25
TIME 1554860118669
NWIRE 135600 762.837 631.634 -1.47113 512.376 2.71739
NWIRE 135647 914 141 1.5708 336 1.71429
P Frequency 1 is currently at phase 6.18776 degrees (where phase=0 is maximum Y).
P Attempting to write to serial X(V) Y(V) theta(rad) 0.366826 0 25
TIME 1554860118678
NWIRE 135600 762.59 632.008 -1.48014 560.861 2.63975
NWIRE 135647 914 141 1.5708 336 1.71429
P Frequency 1 is currently at phase 6.14888 degrees (where phase=0 is maximum Y).
P Attempting to write to serial X(V) Y(V) theta(rad) 0.365389 0 25
TIME 1554860118687
NWIRE 135600 762.878 631.598 -1.46014 541.573 2.58779
NWIRE 135647 914 141 1.5708 336 1.71429
P Frequency 1 is currently at phase 6.11001 degrees (where phase=0 is maximum Y).
P Attempting to write to serial X(V) Y(V) theta(rad) 0.365003 0 25
TIME 1554860118696
NWIRE 135600 762.955 632.446 -1.47113 537.505 2.61806
NWIRE 135647 914 141 1.5708 336 1.71429
P Frequency 1 is currently at phase 6.07113 degrees (where phase=0 is maximum Y).
P Attempting to write to serial X(V) Y(V) theta(rad) 0.3676 0 25
TIME 1554860118705
NWIRE 135600 762.438 631.492 -1.44644 608.554 2.57258
NWIRE 135647 913.5 141 1.5708 312 1.84615
P Frequency 1 is currently at phase 6.03225 degrees (where phase=0 is maximum Y).
P Attempting to write to serial X(V) Y(V) theta(rad) 0.366998 0 25
TIME 1554860118714
NWIRE 135600 762.561 631.451 -1.46014 528.134 2.68504
NWIRE 135647 913.5 141 1.5708 312 1.84615
P Frequency 1 is currently at phase 5.98905 degrees (where phase=0 is maximum Y).
P Attempting to write to serial X(V) Y(V) theta(rad) 0.365026 0 25
TIME 1554860118723
NWIRE 135600 762.956 631.446 -1.47113 537.505 2.61806
NWIRE 135647 913.5 141 1.5708 312 1.84615
P Frequency 1 is currently at phase 5.9545 degrees (where phase=0 is maximum Y).
P Attempting to write to serial X(V) Y(V) theta(rad) 0.36855 0 25
TIME 1554860118732
NWIRE 135600 762.254 630.969 -1.44644 593.292 2.50806
NWIRE 135647 914 141.5 1.5708 322 1.64286
P Frequency 1 is currently at phase 5.9113 degrees (where phase=0 is maximum Y).
P Attempting to write to serial X(V) Y(V) theta(rad) 0.369827 0 25
TIME 1554860118741
NWIRE 135600 762.003 630.962 -1.49402 581.188 2.5202
NWIRE 135647 914 141 1.5708 308 1.57143
P Frequency 1 is currently at phase 5.87674 degrees (where phase=0 is maximum Y).
P Attempting to write to serial X(V) Y(V) theta(rad) 0.368238 0 25
TIME 1554860118751
NWIRE 135600 762.324 631.438 -1.48014 541.639 2.58125
NWIRE 135647 914.5 140.5 1.5708 345 1.53333
P Frequency 1 is currently at phase 5.83354 degrees (where phase=0 is maximum Y).
P Attempting to write to serial X(V) Y(V) theta(rad) 0.367707 0 25
TIME 1554860118760
NWIRE 135600 762.432 631.905 -1.40565 538.811 2.51685
NWIRE 135647 914 141.5 1.5708 322 1.64286
P Frequency 1 is currently at phase 5.79899 degrees (where phase=0 is maximum Y).
P Attempting to write to serial X(V) Y(V) theta(rad) 0.369861 0 25
TIME 1554860118769
NWIRE 135600 762.006 630.945 -1.46014 516.683 2.58594
NWIRE 135647 914 141.5 1.5708 322 1.64286
P Frequency 1 is currently at phase 5.75579 degrees (where phase=0 is maximum Y).
P Attempting to write to serial X(V) Y(V) theta(rad) 0.371259 0 25
TIME 1554860118778
NWIRE 135600 761.732 630.527 -1.45369 550.829 2.56175
NWIRE 135647 913.35 141.55 1.24905 338.4 1.53191
P Frequency 1 is currently at phase 5.72123 degrees (where phase=0 is maximum Y).
P Attempting to write to serial X(V) Y(V) theta(rad) 0.36743 0 25
TIME 1554860118787
NWIRE 135600 762.5 631 1.5708 570 2.53333
NWIRE 135647 914 141.5 1.5708 322 1.64286
P Frequency 1 is currently at phase 5.68236 degrees (where phase=0 is maximum Y).
P Attempting to write to serial X(V) Y(V) theta(rad) 0.370359 0 25
TIME 1554860118796
NWIRE 135600 761.919 630.487 -1.40565 566.919 2.47826
NWIRE 135647 914 141.5 1.5708 322 1.64286
P Frequency 1 is currently at phase 5.63916 degrees (where phase=0 is maximum Y).
P Attempting to write to serial X(V) Y(V) theta(rad) 0.371109 0 25
TIME 1554860118805
NWIRE 135600 761.774 631.03 -1.46014 570.317 2.60448
NWIRE 135647 913.5 141.5 1.5708 345 1.53333
P Frequency 1 is currently at phase 5.60028 degrees (where phase=0 is maximum Y).
P Attempting to write to serial X(V) Y(V) theta(rad) 0.368457 0 25
TIME 1554860118814
NWIRE 135600 762.308 630.462 -1.3734 555.385 2.5
NWIRE 135647 913.5 141.5 1.5708 345 1.53333
P Frequency 1 is currently at phase 5.5614 degrees (where phase=0 is maximum Y).
P Attempting to write to serial X(V) Y(V) theta(rad) 0.370018 0 25
TIME 1554860118823
NWIRE 135600 762 630 1.5708 504 2.57143
NWIRE 135647 912.65 141.95 1.24905 345 1.63043
P Frequency 1 is currently at phase 5.52685 degrees (where phase=0 is maximum Y).
P Attempting to write to serial X(V) Y(V) theta(rad) 0.370761 0 25
TIME 1554860118832
NWIRE 135600 761.856 630.436 -1.47113 542.079 2.56849
NWIRE 135647 912.55 141.65 1.24905 345 1.63043
P Frequency 1 is currently at phase 5.48365 degrees (where phase=0 is maximum Y).
P Attempting to write to serial X(V) Y(V) theta(rad) 0.37003 0 25
TIME 1554860118841
NWIRE 135600 762.007 629.917 -1.48766 531.641 2.48864
NWIRE 135647 913.203 141.441 1.48766 311.71 1.72222
P Frequency 1 is currently at phase 5.44477 degrees (where phase=0 is maximum Y).
P Attempting to write to serial X(V) Y(V) theta(rad) 0.371081 0 25
TIME 1554860118850
NWIRE 135600 761.802 629.98 -1.47113 547.485 2.66667
NWIRE 135647 912.35 141.55 1.24905 333 1.64444
P Frequency 1 is currently at phase 5.4059 degrees (where phase=0 is maximum Y).
P Attempting to write to serial X(V) Y(V) theta(rad) 0.367602 0 25
TIME 1554860118859
NWIRE 135600 762.5 630.5 1.5708 555 2.46667
NWIRE 135647 912.4 141.7 1.24905 343.1 1.55319
P Frequency 1 is currently at phase 5.36702 degrees (where phase=0 is maximum Y).
P Attempting to write to serial X(V) Y(V) theta(rad) 0.368574 0 25
TIME 1554860118868
NWIRE 135600 762.309 629.485 -1.49402 513.635 2.44444
NWIRE 135647 912.3 141.9 1.24905 322 1.52174
P Frequency 1 is currently at phase 5.32814 degrees (where phase=0 is maximum Y).
P Attempting to write to serial X(V) Y(V) theta(rad) 0.367629 0 25
TIME 1554860118877
NWIRE 135600 762.5 630 1.5708 540 2.4
NWIRE 135647 913.5 142 1.5708 330 1.46667
P Frequency 1 is currently at phase 5.28926 degrees (where phase=0 is maximum Y).
P Attempting to write to serial X(V) Y(V) theta(rad) 0.371494 0 25
TIME 1554860118886
NWIRE 135600 761.732 629.979 -1.49402 594.671 2.4532
NWIRE 135647 912 142 1.24905 345.6 1.5
P Frequency 1 is currently at phase 5.25039 degrees (where phase=0 is maximum Y).
P Attempting to write to serial X(V) Y(V) theta(rad) 0.370144 0 25
TIME 1554860118895
NWIRE 135600 762.007 629.442 -1.45369 511.311 2.47561
NWIRE 135647 913 141.5 1.5708 294 1.5
P Frequency 1 is currently at phase 5.20719 degrees (where phase=0 is maximum Y).
P Attempting to write to serial X(V) Y(V) theta(rad) 0.371127 0 25
TIME 1554860118904
NWIRE 135600 761.815 629.977 -1.44644 529.2 2.51282
NWIRE 135647 912.569 142.054 1.44644 324 1.53846
P Frequency 1 is currently at phase 5.17263 degrees (where phase=0 is maximum Y).
P Attempting to write to serial X(V) Y(V) theta(rad) 0.369927 0 25
TIME 1554860118914
NWIRE 135600 762.06 629.906 -1.47113 550.178 2.43709
NWIRE 135647 913 142.5 1.5708 294 1.5
P Frequency 1 is currently at phase 5.12944 degrees (where phase=0 is maximum Y).
P Attempting to write to serial X(V) Y(V) theta(rad) 0.365594 0 25
TIME 1554860118922
NWIRE 135600 762.927 630.456 -1.49402 565.506 2.47716
NWIRE 135647 913 142 1.5708 308 1.57143
P Frequency 1 is currently at phase 5.09488 degrees (where phase=0 is maximum Y).
P Attempting to write to serial X(V) Y(V) theta(rad) 0.369095 0 25
TIME 1554860118931
NWIRE 135600 762.23 629.622 -1.40565 564.432 2.46739
NWIRE 135647 913 141.5 1.5708 322 1.64286
P Frequency 1 is currently at phase 5.056 degrees (where phase=0 is maximum Y).
P Attempting to write to serial X(V) Y(V) theta(rad) 0.367755 0 25
TIME 1554860118941
NWIRE 135600 762.5 630 1.5708 540 2.4
NWIRE 135647 912.5 142 1.5708 330 1.46667
P Frequency 1 is currently at phase 5.01712 degrees (where phase=0 is maximum Y).
P Attempting to write to serial X(V) Y(V) theta(rad) 0.365574 0 25
TIME 1554860118950
NWIRE 135600 762.936 629.413 -1.41815 561.954 2.4798
NWIRE 135647 913 142 1.5708 336 1.71429
P Frequency 1 is currently at phase 4.97393 degrees (where phase=0 is maximum Y).
P Attempting to write to serial X(V) Y(V) theta(rad) 0.367975 0 25
TIME 1554860118959
NWIRE 135600 762.458 629.561 -1.43824 573.493 2.48261
NWIRE 135647 913 141.5 1.5708 322 1.64286
P Frequency 1 is currently at phase 4.93937 degrees (where phase=0 is maximum Y).
P Attempting to write to serial X(V) Y(V) theta(rad) 0.368636 0 25
TIME 1554860118968
NWIRE 135600 762.329 629.537 -1.46014 558.11 2.51111
NWIRE 135647 913 142 1.5708 308 1.57143
P Frequency 1 is currently at phase 4.90049 degrees (where phase=0 is maximum Y).
P Attempting to write to serial X(V) Y(V) theta(rad) 0.369552 0 25
TIME 1554860118977
NWIRE 135600 762.15 629.95 -1.4289 538.72 2.49038
NWIRE 135647 912.5 142 1.5708 330 1.46667
P Frequency 1 is currently at phase 4.86161 degrees (where phase=0 is maximum Y).
P Attempting to write to serial X(V) Y(V) theta(rad) 0.367511 0 25
TIME 1554860118986
NWIRE 135600 762.56 629.58 -1.4289 556.5 2.52381
NWIRE 135647 912.5 141.5 1.5708 345 1.53333
P Frequency 1 is currently at phase 4.81842 degrees (where phase=0 is maximum Y).
P Attempting to write to serial X(V) Y(V) theta(rad) 0.36817 0 25
TIME 1554860118995
NWIRE 135600 762.431 629.054 -1.44644 523.692 2.57391
NWIRE 135647 912 142 1.5708 308 1.57143
P Frequency 1 is currently at phase 4.77954 degrees (where phase=0 is maximum Y).
P Attempting to write to serial X(V) Y(V) theta(rad) 0.368777 0 25
TIME 1554860119004
NWIRE 135600 762.312 629.908 -1.43824 561.668 2.63348
NWIRE 135647 912.5 142 1.5708 330 1.46667
P Frequency 1 is currently at phase 4.74498 degrees (where phase=0 is maximum Y).
P Attempting to write to serial X(V) Y(V) theta(rad) 0.369779 0 25
TIME 1554860119013
NWIRE 135600 762.116 628.957 -1.46014 540.903 2.47015
NWIRE 135647 912 142 1.5708 308 1.57143
P Frequency 1 is currently at phase 4.70179 degrees (where phase=0 is maximum Y).
P Attempting to write to serial X(V) Y(V) theta(rad) 0.372458 0 25
TIME 1554860119022
NWIRE 135600 761.586 629.466 -1.48766 498.841 2.53254
NWIRE 135647 912 142 1.5708 308 1.57143
P Frequency 1 is currently at phase 4.66291 degrees (where phase=0 is maximum Y).
P Attempting to write to serial X(V) Y(V) theta(rad) 0.37398 0 25
TIME 1554860119031
NWIRE 135600 761.289 629.449 -1.49949 550.599 2.5314
NWIRE 135647 912 142.5 1.5708 322 1.64286
P Frequency 1 is currently at phase 4.62403 degrees (where phase=0 is maximum Y).
P Attempting to write to serial X(V) Y(V) theta(rad) 0.374882 0 25
TIME 1554860119040
NWIRE 135600 761.117 629.507 -1.51204 553.983 2.50988
NWIRE 135647 912 142 1.5708 308 1.57143
P Frequency 1 is currently at phase 4.58515 degrees (where phase=0 is maximum Y).
P Attempting to write to serial X(V) Y(V) theta(rad) 0.376201 0 25
TIME 1554860119049
NWIRE 135600 760.863 629.919 -1.49949 582.254 2.50467
NWIRE 135647 912 142 1.5708 308 1.57143
P Frequency 1 is currently at phase 4.54628 degrees (where phase=0 is maximum Y).
P Attempting to write to serial X(V) Y(V) theta(rad) 0.375559 0 25
TIME 1554860119058
NWIRE 135600 761 629.5 1.5708 518 2.64286
NWIRE 135647 912 141.5 1.5708 322 1.64286
P Frequency 1 is currently at phase 4.5074 degrees (where phase=0 is maximum Y).
P Attempting to write to serial X(V) Y(V) theta(rad) 0.374188 0 25
TIME 1554860119067
NWIRE 135600 761.282 629.556 -1.49949 544.239 2.55122
NWIRE 135647 912 141.5 1.5708 322 1.64286
P Frequency 1 is currently at phase 4.46852 degrees (where phase=0 is maximum Y).
P Attempting to write to serial X(V) Y(V) theta(rad) 0.376217 0 25
TIME 1554860119076
NWIRE 135600 760.885 629.491 -1.49402 561.482 2.48469
NWIRE 135647 912.5 142 1.5708 360 1.6
P Frequency 1 is currently at phase 4.42965 degrees (where phase=0 is maximum Y).
P Attempting to write to serial X(V) Y(V) theta(rad) 0.375688 0 25
TIME 1554860119085
NWIRE 135600 761 629.5 1.5708 518 2.64286
NWIRE 135647 911.765 142.059 1.32582 345.882 1.63333
P Frequency 1 is currently at phase 4.39077 degrees (where phase=0 is maximum Y).
P Attempting to write to serial X(V) Y(V) theta(rad) 0.373221 0 25
TIME 1554860119094
NWIRE 135600 761.5 630 1.5708 540 2.4
NWIRE 135647 912.5 142.5 1.5708 345 1.53333
P Frequency 1 is currently at phase 4.34757 degrees (where phase=0 is maximum Y).
P Attempting to write to serial X(V) Y(V) theta(rad) 0.375633 0 25
TIME 1554860119103
NWIRE 135600 761.026 629.529 -1.5153 561.575 2.46691
NWIRE 135647 912.5 142.5 1.5708 345 1.53333
P Frequency 1 is currently at phase 4.31301 degrees (where phase=0 is maximum Y).
P Attempting to write to serial X(V) Y(V) theta(rad) 0.373141 0 25
TIME 1554860119113
NWIRE 135600 761.531 629.472 -1.51204 521.679 2.64854
NWIRE 135647 912.5 142 1.5708 330 1.46667
P Frequency 1 is currently at phase 4.27414 degrees (where phase=0 is maximum Y).
P Attempting to write to serial X(V) Y(V) theta(rad) 0.372807 0 25
TIME 1554860119122
NWIRE 135600 761.604 629.94 -1.50423 491.947 2.67157
NWIRE 135647 912 142.5 1.5708 322 1.64286
P Frequency 1 is currently at phase 4.23526 degrees (where phase=0 is maximum Y).
P Attempting to write to serial X(V) Y(V) theta(rad) 0.37335 0 25
TIME 1554860119131
NWIRE 135600 761.502 630.469 -1.50838 531.066 2.60262
NWIRE 135647 912.5 142.5 1.5708 299 1.76923
P Frequency 1 is currently at phase 4.19638 degrees (where phase=0 is maximum Y).
P Attempting to write to serial X(V) Y(V) theta(rad) 0.373806 0 25
TIME 1554860119140
NWIRE 135600 761.418 629.571 -1.49402 531.741 2.6129
NWIRE 135647 912 142.5 1.5708 322 1.64286
P Frequency 1 is currently at phase 4.15751 degrees (where phase=0 is maximum Y).
P Attempting to write to serial X(V) Y(V) theta(rad) 0.37395 0 25
TIME 1554860119149
NWIRE 135600 761.396 630.457 -1.49949 514.051 2.69072
NWIRE 135647 912 143 1.5708 308 1.57143
P Frequency 1 is currently at phase 4.11431 degrees (where phase=0 is maximum Y).
P Attempting to write to serial X(V) Y(V) theta(rad) 0.376141 0 25
TIME 1554860119158
NWIRE 135600 760.967 630.498 -1.50423 565.964 2.46053
NWIRE 135647 912 143 1.5708 308 1.57143
P Frequency 1 is currently at phase 4.07543 degrees (where phase=0 is maximum Y).
P Attempting to write to serial X(V) Y(V) theta(rad) 0.376001 0 25
TIME 1554860119167
NWIRE 135600 761.003 630.959 -1.48766 520.745 2.55233
NWIRE 135647 912 143 1.5708 308 1.57143
P Frequency 1 is currently at phase 4.03655 degrees (where phase=0 is maximum Y).
P Attempting to write to serial X(V) Y(V) theta(rad) 0.375062 0 25
TIME 1554860119176
NWIRE 135600 761.199 630.513 -1.50423 536.739 2.57604
NWIRE 135647 912.5 143 1.5708 330 1.46667
P Frequency 1 is currently at phase 4.002 degrees (where phase=0 is maximum Y).
P Attempting to write to serial X(V) Y(V) theta(rad) 0.372889 0 25
TIME 1554860119185
NWIRE 135600 761.64 630.452 -1.43824 553.166 2.50222
NWIRE 135647 912 143 1.5708 308 1.57143
P Frequency 1 is currently at phase 3.9588 degrees (where phase=0 is maximum Y).
P Attempting to write to serial X(V) Y(V) theta(rad) 0.37111 0 25
TIME 1554860119194
NWIRE 135600 762 630.5 -1.47113 536.931 2.57931
NWIRE 135647 912 143.5 1.5708 322 1.64286
P Frequency 1 is currently at phase 3.91992 degrees (where phase=0 is maximum Y).
P Attempting to write to serial X(V) Y(V) theta(rad) 0.371132 0 25
TIME 1554860119203
NWIRE 135600 762 630 1.5708 504 2.57143
NWIRE 135647 912 143.5 1.5708 322 1.64286
P Frequency 1 is currently at phase 3.88105 degrees (where phase=0 is maximum Y).
P Attempting to write to serial X(V) Y(V) theta(rad) 0.371883 0 25
TIME 1554860119212
NWIRE 135600 761.855 629.879 -1.46592 527.058 2.48921
NWIRE 135647 912 143.5 1.5708 322 1.64286
P Frequency 1 is currently at phase 3.84217 degrees (where phase=0 is maximum Y).
P Attempting to write to serial X(V) Y(V) theta(rad) 0.369898 0 25
TIME 1554860119221
NWIRE 135600 762.255 629.938 -1.48766 513.517 2.57647
NWIRE 136838 673 198 0 128 2
NWIRE 135647 910.897 143.741 1.19029 362.069 1.4881
P Frequency 1 is currently at phase 3.79897 degrees (where phase=0 is maximum Y).
P Attempting to write to serial X(V) Y(V) theta(rad) 0.373696 0 25
TIME 1554860119230
NWIRE 135600 761.502 629.467 -1.50423 526.248 2.64623
NWIRE 135647 911.3 143.6 1.10715 313.6 1.53125
P Frequency 1 is currently at phase 3.76441 degrees (where phase=0 is maximum Y).
P Attempting to write to serial X(V) Y(V) theta(rad) 0.37486 0 25
TIME 1554860119239
NWIRE 135600 761.277 630.285 -1.44644 543.6 2.5812
NWIRE 135647 911.55 143.65 1.24905 335.8 1.58696
P Frequency 1 is currently at phase 3.72554 degrees (where phase=0 is maximum Y).
P Attempting to write to serial X(V) Y(V) theta(rad) 0.372946 0 25
TIME 1554860119248
NWIRE 135600 761.666 629.514 -1.48766 531.869 2.63743
NWIRE 135647 912.5 143 1.5708 330 1.46667
P Frequency 1 is currently at phase 3.68666 degrees (where phase=0 is maximum Y).
P Attempting to write to serial X(V) Y(V) theta(rad) 0.374826 0 25
TIME 1554860119257
NWIRE 135600 761.297 629.53 -1.47113 577.03 2.42581
NWIRE 135647 912.5 143 1.5708 330 1.46667
P Frequency 1 is currently at phase 3.64778 degrees (where phase=0 is maximum Y).
P Attempting to write to serial X(V) Y(V) theta(rad) 0.373889 0 25
TIME 1554860119266
NWIRE 135600 761.491 629.565 -1.43824 557.096 2.52
NWIRE 135647 913 143 1.5708 308 1.57143
P Frequency 1 is currently at phase 3.6089 degrees (where phase=0 is maximum Y).
P Attempting to write to serial X(V) Y(V) theta(rad) 0.373878 0 25
TIME 1554860119275
NWIRE 135600 761.5 630 -1.4289 508.86 2.59596
NWIRE 135647 912.5 143 1.5708 330 1.46667
P Frequency 1 is currently at phase 3.57003 degrees (where phase=0 is maximum Y).
P Attempting to write to serial X(V) Y(V) theta(rad) 0.37584 0 25
TIME 1554860119284
NWIRE 135600 761.116 629.957 -1.46014 537.634 2.45522
NWIRE 135647 913 143.5 1.5708 294 1.5
P Frequency 1 is currently at phase 3.53115 degrees (where phase=0 is maximum Y).
P Attempting to write to serial X(V) Y(V) theta(rad) 0.373952 0 25
TIME 1554860119294
NWIRE 135600 761.5 630.5 1.5708 525 2.33333
NWIRE 135647 912.25 143.75 0.785398 322 1.21739
P Frequency 1 is currently at phase 3.49227 degrees (where phase=0 is maximum Y).
P Attempting to write to serial X(V) Y(V) theta(rad) 0.373985 0 25
TIME 1554860119303
NWIRE 135600 761.5 630 1.5708 540 2.4
NWIRE 135647 912.1 143.8 1.24905 357.7 1.4898
P Frequency 1 is currently at phase 3.44908 degrees (where phase=0 is maximum Y).
P Attempting to write to serial X(V) Y(V) theta(rad) 0.374265 0 25
TIME 1554860119312
NWIRE 135600 761.451 629.541 -1.48014 515.992 2.42857
NWIRE 135647 913 143.5 1.5708 322 1.64286
P Frequency 1 is currently at phase 3.4102 degrees (where phase=0 is maximum Y).
P Attempting to write to serial X(V) Y(V) theta(rad) 0.373746 0 25
TIME 1554860119321
NWIRE 135600 761.561 629.951 -1.46014 531.22 2.5
NWIRE 135647 912.55 143.65 1.24905 335.8 1.58696
P Frequency 1 is currently at phase 3.37564 degrees (where phase=0 is maximum Y).
P Attempting to write to serial X(V) Y(V) theta(rad) 0.374084 0 25
TIME 1554860119330
NWIRE 135600 761.5 630.5 1.5708 555 2.46667
NWIRE 135647 913 143 1.5708 308 1.57143
P Frequency 1 is currently at phase 3.33676 degrees (where phase=0 is maximum Y).
P Attempting to write to serial X(V) Y(V) theta(rad) 0.372883 0 25
TIME 1554860119339
NWIRE 135600 761.746 629.911 -1.45369 523.447 2.5551
NWIRE 136839 669.5 199 0 136 2.125
NWIRE 135647 913 143.5 1.5708 322 1.64286
P Frequency 1 is currently at phase 3.29789 degrees (where phase=0 is maximum Y).
P Attempting to write to serial X(V) Y(V) theta(rad) 0.37309 0 25
TIME 1554860119348
NWIRE 135600 761.71 630.03 -1.4289 549.08 2.4434
NWIRE 135647 913 143.5 1.5708 322 1.64286
P Frequency 1 is currently at phase 3.25469 degrees (where phase=0 is maximum Y).
P Attempting to write to serial X(V) Y(V) theta(rad) 0.374987 0 25
TIME 1554860119357
NWIRE 135600 761.338 630.473 -1.40565 558.297 2.49451
NWIRE 135647 913.5 143.5 1.5708 345 1.53333
P Frequency 1 is currently at phase 3.21581 degrees (where phase=0 is maximum Y).
P Attempting to write to serial X(V) Y(V) theta(rad) 0.374189 0 25
TIME 1554860119366
NWIRE 135600 761.504 630.955 -1.48014 513.279 2.60645
NWIRE 136840 669 198 0 144 2.25
NWIRE 135647 912.912 143.647 1.32582 330.941 1.67241
P Frequency 1 is currently at phase 3.18126 degrees (where phase=0 is maximum Y).
P Attempting to write to serial X(V) Y(V) theta(rad) 0.373198 0 25
TIME 1554860119375
NWIRE 135600 761.708 630.856 -1.39094 539.856 2.53988
NWIRE 135647 913.5 144 1.5708 330 1.46667
P Frequency 1 is currently at phase 3.13806 degrees (where phase=0 is maximum Y).
P Attempting to write to serial X(V) Y(V) theta(rad) 0.372061 0 25
TIME 1554860119384
NWIRE 135600 761.94 629.92 -1.4289 533.54 2.51456
NWIRE 136841 669 198 0 128 2
NWIRE 135647 913 144 1.5708 308 1.57143
P Frequency 1 is currently at phase 3.09918 degrees (where phase=0 is maximum Y).
P Attempting to write to serial X(V) Y(V) theta(rad) 0.373819 0 25
TIME 1554860119393
NWIRE 135600 761.595 629.932 -1.40565 599.351 2.26263
NWIRE 135647 913.5 144 1.5708 330 1.46667
P Frequency 1 is currently at phase 3.0603 degrees (where phase=0 is maximum Y).
P Attempting to write to serial X(V) Y(V) theta(rad) 0.371764 0 25
TIME 1554860119402
NWIRE 135600 762.01 630.401 -1.47113 554.693 2.52349
NWIRE 135647 913.5 144 1.5708 330 1.46667
P Frequency 1 is currently at phase 3.02143 degrees (where phase=0 is maximum Y).
P Attempting to write to serial X(V) Y(V) theta(rad) 0.3727 0 25
TIME 1554860119411
NWIRE 135600 761.828 630.393 -1.48014 572.106 2.44379
NWIRE 136842 669 198 0 128 2
NWIRE 135647 914 144 1.5708 308 1.57143
P Frequency 1 is currently at phase 2.98255 degrees (where phase=0 is maximum Y).
P Attempting to write to serial X(V) Y(V) theta(rad) 0.372633 0 25
TIME 1554860119420
NWIRE 135600 761.846 630.805 -1.45369 534.13 2.504
NWIRE 135647 913.5 144 1.5708 330 1.46667
P Frequency 1 is currently at phase 2.94367 degrees (where phase=0 is maximum Y).
P Attempting to write to serial X(V) Y(V) theta(rad) 0.371336 0 25
TIME 1554860119429
NWIRE 135600 762.11 630.012 -1.46014 531.22 2.5
NWIRE 135647 913.5 144.5 1.5708 345 1.53333
P Frequency 1 is currently at phase 2.9048 degrees (where phase=0 is maximum Y).
P Attempting to write to serial X(V) Y(V) theta(rad) 0.372703 0 25
TIME 1554860119438
NWIRE 135600 761.841 630.427 -1.46014 552.342 2.52239
NWIRE 135647 913 144.5 1.5708 368 1.4375
P Frequency 1 is currently at phase 2.86592 degrees (where phase=0 is maximum Y).
P Attempting to write to serial X(V) Y(V) theta(rad) 0.374106 0 25
TIME 1554860119447
NWIRE 135600 761.567 630.396 -1.46014 576.342 2.44604
NWIRE 136843 669.5 197.5 0 135 1.66667
NWIRE 135647 913 144 1.5708 336 1.71429
P Frequency 1 is currently at phase 2.82704 degrees (where phase=0 is maximum Y).
P Attempting to write to serial X(V) Y(V) theta(rad) 0.373129 0 25
TIME 1554860119456
NWIRE 135600 761.768 630.973 -1.45369 593.734 2.45865
NWIRE 135647 913 144.5 1.5708 322 1.64286
P Frequency 1 is currently at phase 2.78816 degrees (where phase=0 is maximum Y).
P Attempting to write to serial X(V) Y(V) theta(rad) 0.373432 0 25
TIME 1554860119465
NWIRE 135600 761.713 630.371 -1.47113 551.743 2.51007
NWIRE 136844 668.5 197.5 0 171 2.11111
NWIRE 135647 912.656 144.026 1.49402 353.541 1.68254
P Frequency 1 is currently at phase 2.74929 degrees (where phase=0 is maximum Y).
P Attempting to write to serial X(V) Y(V) theta(rad) 0.375683 0 25
TIME 1554860119475
NWIRE 135600 761.271 630.525 -1.48014 578.877 2.4152
NWIRE 135647 913 144.5 1.5708 322 1.64286
P Frequency 1 is currently at phase 2.71041 degrees (where phase=0 is maximum Y).
P Attempting to write to serial X(V) Y(V) theta(rad) 0.37417 0 25
TIME 1554860119484
NWIRE 135600 761.579 630.048 -1.48766 537.683 2.46067
NWIRE 136845 667.5 197 0 136 2.125
NWIRE 135647 913 144.5 1.5708 322 1.64286
P Frequency 1 is currently at phase 2.66721 degrees (where phase=0 is maximum Y).
P Attempting to write to serial X(V) Y(V) theta(rad) 0.374599 0 25
TIME 1554860119493
NWIRE 135600 761.5 630 1.5708 540 2.4
NWIRE 136845 668.5 196 0 136 2.125
NWIRE 135647 913 144.5 1.5708 322 1.64286
P Frequency 1 is currently at phase 2.62833 degrees (where phase=0 is maximum Y).
P Attempting to write to serial X(V) Y(V) theta(rad) 0.377123 0 25
TIME 1554860119502
NWIRE 135600 761.004 630.438 -1.50838 565.424 2.46091
NWIRE 136845 668.5 196 0 152 2.375
NWIRE 135647 912.5 144.5 1.5708 345 1.53333
P Frequency 1 is currently at phase 2.59378 degrees (where phase=0 is maximum Y).
P Attempting to write to serial X(V) Y(V) theta(rad) 0.379698 0 25
TIME 1554860119511
NWIRE 135600 760.5 631.5 1.5708 555 2.46667
NWIRE 136845 668.5 196 0 152 2.375
NWIRE 135647 912.5 144.5 1.5708 345 1.53333
P Frequency 1 is currently at phase 2.5549 degrees (where phase=0 is maximum Y).
P Attempting to write to serial X(V) Y(V) theta(rad) 0.379042 0 25
TIME 1554860119520
NWIRE 135600 760.642 631.376 -1.50423 589.734 2.35294
NWIRE 136845 667.5 195.5 0 171 2.11111
NWIRE 135647 912.5 144.5 1.5708 345 1.53333
P Frequency 1 is currently at phase 2.51602 degrees (where phase=0 is maximum Y).
P Attempting to write to serial X(V) Y(V) theta(rad) 0.376033 0 25
TIME 1554860119529
NWIRE 135600 761.251 631.484 -1.50838 544.066 2.53191
NWIRE 136845 667 196 0 144 2.25
NWIRE 135647 912 144.5 1.5708 322 1.64286
P Frequency 1 is currently at phase 2.47283 degrees (where phase=0 is maximum Y).
P Attempting to write to serial X(V) Y(V) theta(rad) 0.375235 0 25
TIME 1554860119538
NWIRE 135600 761.418 631.071 -1.49402 503.606 2.61326
NWIRE 136845 668 196 0 160 2.5
NWIRE 135647 912.5 145 1.5708 330 1.46667
P Frequency 1 is currently at phase 2.43395 degrees (where phase=0 is maximum Y).
P Attempting to write to serial X(V) Y(V) theta(rad) 0.376363 0 25
TIME 1554860119547
NWIRE 135600 761.2 631.4 -1.44644 572.308 2.41935
NWIRE 136845 667.5 196 0 152 2.375
NWIRE 135647 912 145 1.5708 336 1.71429
P Frequency 1 is currently at phase 2.39507 degrees (where phase=0 is maximum Y).
P Attempting to write to serial X(V) Y(V) theta(rad) 0.373644 0 25
TIME 1554860119556
NWIRE 135600 761.749 631.514 -1.5153 528.542 2.62109
NWIRE 136845 667 196 0 144 2.25
NWIRE 135647 911.5 145 1.5708 330 1.46667
P Frequency 1 is currently at phase 2.35619 degrees (where phase=0 is maximum Y).
P Attempting to write to serial X(V) Y(V) theta(rad) 0.377435 0 25
TIME 1554860119565
NWIRE 135600 761 631 1.5708 504 2.57143
NWIRE 136845 667.5 196 0 136 2.125
NWIRE 135647 912 145 1.5708 308 1.57143
P Frequency 1 is currently at phase 2.31732 degrees (where phase=0 is maximum Y).
P Attempting to write to serial X(V) Y(V) theta(rad) 0.37999 0 25
TIME 1554860119574
NWIRE 135600 760.5 630.5 1.5708 555 2.46667
NWIRE 136845 667.5 196 0 152 2.375
NWIRE 135647 910.85 144.55 1.24905 345 1.63043
P Frequency 1 is currently at phase 2.27844 degrees (where phase=0 is maximum Y).
P Attempting to write to serial X(V) Y(V) theta(rad) 0.375023 0 25
TIME 1554860119583
NWIRE 135600 761.5 630.5 1.5708 555 2.46667
NWIRE 136845 667 196 0 144 2.25
NWIRE 135647 911.5 145.5 1.5708 345 1.53333
P Frequency 1 is currently at phase 2.23956 degrees (where phase=0 is maximum Y).
P Attempting to write to serial X(V) Y(V) theta(rad) 0.376993 0 25
TIME 1554860119592
NWIRE 135600 761.114 631.401 -1.49949 552.203 2.51442
NWIRE 136845 667 196 0 144 2.25
NWIRE 135647 911.624 144.49 1.48766 339.6 1.62644
P Frequency 1 is currently at phase 2.20069 degrees (where phase=0 is maximum Y).
P Attempting to write to serial X(V) Y(V) theta(rad) 0.376524 0 25
TIME 1554860119601
NWIRE 135600 761.216 630.48 -1.49949 547.447 2.51691
NWIRE 136845 666.957 196.116 -0.110657 156.951 2.11538
NWIRE 135647 911.68 144.484 1.48014 336.721 1.64557
P Frequency 1 is currently at phase 2.16181 degrees (where phase=0 is maximum Y).
P Attempting to write to serial X(V) Y(V) theta(rad) 0.372625 0 25
TIME 1554860119610
NWIRE 135600 762 631.5 1.5708 518 2.64286
NWIRE 136845 667.5 197 0 152 2.375
NWIRE 135647 912 145 1.5708 308 1.57143
P Frequency 1 is currently at phase 2.12293 degrees (where phase=0 is maximum Y).
P Attempting to write to serial X(V) Y(V) theta(rad) 0.372647 0 25
TIME 1554860119619
NWIRE 135600 762 630.5 1.5708 490 2.5
NWIRE 136845 666.5 196 0 152 2.375
NWIRE 135647 911.5 145.5 1.5708 345 1.53333
P Frequency 1 is currently at phase 2.08405 degrees (where phase=0 is maximum Y).
P Attempting to write to serial X(V) Y(V) theta(rad) 0.375669 0 25
TIME 1554860119628
NWIRE 135600 761.403 630.96 -1.50423 526.672 2.50459
NWIRE 136845 666.5 196 0 152 2.375
NWIRE 135647 912 145 1.5708 308 1.57143
P Frequency 1 is currently at phase 2.04518 degrees (where phase=0 is maximum Y).
P Attempting to write to serial X(V) Y(V) theta(rad) 0.375053 0 25
TIME 1554860119637
NWIRE 135600 761.532 630.079 -1.49402 528.647 2.48947
NWIRE 136845 667 195.5 0 180 2.22222
NWIRE 135647 912 144.5 1.5708 322 1.64286
P Frequency 1 is currently at phase 2.0063 degrees (where phase=0 is maximum Y).
P Attempting to write to serial X(V) Y(V) theta(rad) 0.376644 0 25
TIME 1554860119646
NWIRE 135600 761.222 630.451 -1.50838 547.3 2.52542
NWIRE 136845 668 196 0 160 2.5
NWIRE 135647 912 144.5 1.5708 322 1.64286
P Frequency 1 is currently at phase 1.96742 degrees (where phase=0 is maximum Y).
P Attempting to write to serial X(V) Y(V) theta(rad) 0.37508 0 25
TIME 1554860119656
NWIRE 135600 761.541 629.965 -1.49402 518.612 2.54839
NWIRE 136845 667.5 195 0 152 2.375
NWIRE 135647 912 144 1.5708 336 1.71429
P Frequency 1 is currently at phase 1.92855 degrees (where phase=0 is maximum Y).
P Attempting to write to serial X(V) Y(V) theta(rad) 0.375511 0 25
TIME 1554860119665
NWIRE 135600 761.462 629.997 -1.49402 534.212 2.46354
NWIRE 136845 666.131 194.954 0.124355 139.569 2.28571
NWIRE 135647 912 144.5 1.5708 322 1.64286
P Frequency 1 is currently at phase 1.88967 degrees (where phase=0 is maximum Y).
P Attempting to write to serial X(V) Y(V) theta(rad) 0.375044 0 25
TIME 1554860119674
NWIRE 135600 761.562 630.008 -1.44644 509.369 2.59292
NWIRE 136845 666.5 195 0 136 2.125
NWIRE 135647 912 144.5 1.5708 322 1.64286
P Frequency 1 is currently at phase 1.84647 degrees (where phase=0 is maximum Y).
P Attempting to write to serial X(V) Y(V) theta(rad) 0.372873 0 25
TIME 1554860119683
NWIRE 135600 762 630 1.5708 504 2.57143
NWIRE 136845 667 195 0 144 2.25
NWIRE 135647 912 144 1.5708 336 1.71429
P Frequency 1 is currently at phase 1.81191 degrees (where phase=0 is maximum Y).
P Attempting to write to serial X(V) Y(V) theta(rad) 0.376562 0 25
TIME 1554860119692
NWIRE 135600 761.27 630.451 -1.50423 551.579 2.50673
NWIRE 136845 666 195 0 144 2.25
NWIRE 135647 912 144 1.5708 336 1.71429
P Frequency 1 is currently at phase 1.77304 degrees (where phase=0 is maximum Y).
P Attempting to write to serial X(V) Y(V) theta(rad) 0.375445 0 25
TIME 1554860119701
NWIRE 135600 761.5 630.5 1.5708 525 2.33333
NWIRE 136845 666.5 195 0 168 2.625
NWIRE 135647 912 144 1.5708 336 1.71429
P Frequency 1 is currently at phase 1.73416 degrees (where phase=0 is maximum Y).
P Attempting to write to serial X(V) Y(V) theta(rad) 0.374757 0 25
TIME 1554860119710
NWIRE 135600 761.643 630.922 -1.48014 532.475 2.47531
NWIRE 136845 665.5 195 0 168 2.625
NWIRE 135647 910.9 143.7 1.24905 334.4 1.72727
P Frequency 1 is currently at phase 1.69096 degrees (where phase=0 is maximum Y).
P Attempting to write to serial X(V) Y(V) theta(rad) 0.375996 0 25
TIME 1554860119719
NWIRE 135600 761.403 631.46 -1.50423 500.456 2.49296
NWIRE 136845 666 195 0 160 2.5
NWIRE 135647 912 144 1.5708 336 1.71429
P Frequency 1 is currently at phase 1.65209 degrees (where phase=0 is maximum Y).
P Attempting to write to serial X(V) Y(V) theta(rad) 0.380564 0 25
TIME 1554860119728
NWIRE 135600 760.5 631 1.5708 540 2.4
NWIRE 136845 665.5 194.5 0 171 2.11111
NWIRE 135647 912 143 1.5708 336 1.71429
P Frequency 1 is currently at phase 1.61753 degrees (where phase=0 is maximum Y).
P Attempting to write to serial X(V) Y(V) theta(rad) 0.378827 0 25
TIME 1554860119737
NWIRE 135600 760.857 631.933 -1.51204 547.676 2.40467
NWIRE 136845 665.5 195 0 152 2.375
NWIRE 135647 911.5 143.5 1.5708 299 1.76923
P Frequency 1 is currently at phase 1.57433 degrees (where phase=0 is maximum Y).
P Attempting to write to serial X(V) Y(V) theta(rad) 0.377537 0 25
TIME 1554860119746
NWIRE 135600 761.123 632.015 -1.44644 526.462 2.45763
NWIRE 136845 665.5 195 0 152 2.375
NWIRE 135647 910.5 143.5 1.24905 349.6 1.65217
P Frequency 1 is currently at phase 1.53545 degrees (where phase=0 is maximum Y).
P Attempting to write to serial X(V) Y(V) theta(rad) 0.379496 0 25
TIME 1554860119755
NWIRE 135600 760.741 631.103 -1.48766 524.4 2.51149
NWIRE 136845 665.5 194.5 0 189 2.33333
NWIRE 135647 911 142.5 1.5708 322 1.64286
P Frequency 1 is currently at phase 1.49658 degrees (where phase=0 is maximum Y).
P Attempting to write to serial X(V) Y(V) theta(rad) 0.380448 0 25
TIME 1554860119764
NWIRE 135600 760.562 631.508 -1.44644 538.677 2.35246
NWIRE 136845 665 194.5 0 180 2.22222
NWIRE 135647 910.25 142.75 1.24905 363.4 1.71739
P Frequency 1 is currently at phase 1.4577 degrees (where phase=0 is maximum Y).
P Attempting to write to serial X(V) Y(V) theta(rad) 0.378923 0 25
TIME 1554860119773
NWIRE 135600 760.876 631.99 -1.48766 552.786 2.39344
NWIRE 136845 665 194.5 0 198 2.44444
NWIRE 135647 910.743 142.959 1.40565 358.405 1.67416
P Frequency 1 is currently at phase 1.41882 degrees (where phase=0 is maximum Y).
P Attempting to write to serial X(V) Y(V) theta(rad) 0.379073 0 25
TIME 1554860119782
NWIRE 135600 760.855 631.525 -1.49949 512.137 2.44828
NWIRE 136845 665 194 0 160 2.5
NWIRE 135647 912 143 1.5708 336 1.71429
P Frequency 1 is currently at phase 1.37994 degrees (where phase=0 is maximum Y).
P Attempting to write to serial X(V) Y(V) theta(rad) 0.378764 0 25
TIME 1554860119791
NWIRE 135600 760.926 631.03 -1.49949 525.015 2.48529
NWIRE 136845 664.5 194 0 152 2.375
NWIRE 135647 911.5 143 1.5708 360 1.6
P Frequency 1 is currently at phase 1.34107 degrees (where phase=0 is maximum Y).
P Attempting to write to serial X(V) Y(V) theta(rad) 0.37844 0 25
TIME 1554860119800
NWIRE 135600 761 631 1.5708 504 2.57143
NWIRE 136845 665 194 0 160 2.5
NWIRE 135647 910.8 143.4 1.24905 340.4 1.6087
P Frequency 1 is currently at phase 1.30219 degrees (where phase=0 is maximum Y).
P Attempting to write to serial X(V) Y(V) theta(rad) 0.38096 0 25
TIME 1554860119809
NWIRE 135600 760.507 631.417 -1.48766 495.345 2.51479
NWIRE 136845 664.5 193.5 0 171 2.11111
NWIRE 135647 912 143 1.5708 336 1.71429
P Frequency 1 is currently at phase 1.26331 degrees (where phase=0 is maximum Y).
P Attempting to write to serial X(V) Y(V) theta(rad) 0.380529 0 25
TIME 1554860119818
NWIRE 135600 760.604 631.567 -1.46014 542.488 2.55303
NWIRE 136845 665.5 193.5 0 189 2.33333
NWIRE 135647 912 143.5 1.5708 322 1.64286
P Frequency 1 is currently at phase 1.22012 degrees (where phase=0 is maximum Y).
P Attempting to write to serial X(V) Y(V) theta(rad) 0.381102 0 25
TIME 1554860119827
NWIRE 135600 760.5 630.5 1.5708 555 2.46667
NWIRE 136845 665 193.5 0 198 2.44444
NWIRE 135647 912 143.5 1.5708 322 1.64286
P Frequency 1 is currently at phase 1.18556 degrees (where phase=0 is maximum Y).
P Attempting to write to serial X(V) Y(V) theta(rad) 0.382407 0 25
TIME 1554860119837
NWIRE 135600 760.251 630.982 -1.49949 596.97 2.45205
NWIRE 136845 665.064 192.856 0.0996687 198.98 2.05051
NWIRE 135647 911.5 143.5 1.5708 345 1.53333
P Frequency 1 is currently at phase 1.14668 degrees (where phase=0 is maximum Y).
P Attempting to write to serial X(V) Y(V) theta(rad) 0.381964 0 25
TIME 1554860119846
NWIRE 135600 760.352 630.985 -1.47113 519.614 2.56643
NWIRE 136845 664.5 193.5 0 207 2.55556
NWIRE 135647 912 144 1.5708 308 1.57143
P Frequency 1 is currently at phase 1.1078 degrees (where phase=0 is maximum Y).
P Attempting to write to serial X(V) Y(V) theta(rad) 0.383019 0 25
TIME 1554860119855
NWIRE 135600 760.153 631.512 -1.49402 535.7 2.60428
NWIRE 136845 664 192.5 0 198 2.44444
NWIRE 135647 911.5 144.5 1.5708 345 1.53333
P Frequency 1 is currently at phase 1.06461 degrees (where phase=0 is maximum Y).
P Attempting to write to serial X(V) Y(V) theta(rad) 0.38175 0 25
TIME 1554860119864
NWIRE 135600 760.418 630.902 -1.48014 525.221 2.53459
NWIRE 136845 664.5 192.5 0 171 2.11111
NWIRE 135647 911.5 144 1.5708 330 1.46667
P Frequency 1 is currently at phase 1.03005 degrees (where phase=0 is maximum Y).
P Attempting to write to serial X(V) Y(V) theta(rad) 0.383412 0 25
TIME 1554860119873
NWIRE 135600 760.098 630.918 -1.48014 537.705 2.43902
NWIRE 136845 663.5 192.5 0 171 2.11111
NWIRE 135647 910.5 144.5 0.785398 336 1.16667
P Frequency 1 is currently at phase 0.991173 degrees (where phase=0 is maximum Y).
P Attempting to write to serial X(V) Y(V) theta(rad) 0.38397 0 25
TIME 1554860119882
NWIRE 135600 760 631 1.5708 504 2.57143
NWIRE 136845 663.5 192.5 0 189 2.33333
NWIRE 135647 911 143.5 1.5708 322 1.64286
P Frequency 1 is currently at phase 0.952295 degrees (where phase=0 is maximum Y).
P Attempting to write to serial X(V) Y(V) theta(rad) 0.384036 0 25
TIME 1554860119891
NWIRE 135600 760 631 -1.50423 577.062 2.50877
NWIRE 136845 663.5 192.5 0 189 2.33333
NWIRE 135647 910.5 144 1.5708 330 1.46667
P Frequency 1 is currently at phase 0.909098 degrees (where phase=0 is maximum Y).
P Attempting to write to serial X(V) Y(V) theta(rad) 0.383424 0 25
TIME 1554860119900
NWIRE 135600 760.135 631.476 -1.50423 547.61 2.53394
NWIRE 136845 663.5 192.5 0 189 2.33333
NWIRE 135647 910.5 144 1.5708 330 1.46667
P Frequency 1 is currently at phase 0.874541 degrees (where phase=0 is maximum Y).
P Attempting to write to serial X(V) Y(V) theta(rad) 0.384433 0 25
TIME 1554860119909
NWIRE 135600 759.947 631.086 -1.48014 587.344 2.50888
NWIRE 136845 663 192.5 0 198 2.44444
NWIRE 135647 909.6 144.2 1.10715 340 1.47059
P Frequency 1 is currently at phase 0.831344 degrees (where phase=0 is maximum Y).
P Attempting to write to serial X(V) Y(V) theta(rad) 0.384233 0 25
TIME 1554860119918
NWIRE 135600 760 631.5 1.5708 518 2.64286
NWIRE 136845 663.5 192.5 0 171 2.11111
NWIRE 135647 911 144 1.5708 308 1.57143
P Frequency 1 is currently at phase 0.796786 degrees (where phase=0 is maximum Y).
P Attempting to write to serial X(V) Y(V) theta(rad) 0.384679 0 25
TIME 1554860119927
NWIRE 135600 759.924 631.41 -1.48766 482.483 2.5697
NWIRE 136845 663.5 192.5 0 171 2.11111
NWIRE 135647 911 144 1.5708 308 1.57143
P Frequency 1 is currently at phase 0.75359 degrees (where phase=0 is maximum Y).
P Attempting to write to serial X(V) Y(V) theta(rad) 0.385132 0 25
TIME 1554860119936
NWIRE 135600 759.848 631.872 -1.46014 532 2.46617
NWIRE 136845 664 192.5 0 180 2.22222
NWIRE 135647 911.5 144 1.5708 330 1.46667
P Frequency 1 is currently at phase 0.714712 degrees (where phase=0 is maximum Y).
P Attempting to write to serial X(V) Y(V) theta(rad) 0.384883 0 25
TIME 1554860119945
NWIRE 135600 759.911 631.891 -1.47113 553.822 2.42105
NWIRE 136845 663.59 191.924 0.0831414 201.448 2.2087
NWIRE 135647 910.568 143.405 1.40565 365.838 1.53191
P Frequency 1 is currently at phase 0.675835 degrees (where phase=0 is maximum Y).
P Attempting to write to serial X(V) Y(V) theta(rad) 0.387015 0 25
TIME 1554860119954
NWIRE 135600 759.5 631.5 1.5708 555 2.46667
NWIRE 136845 664 192 0 144 2.25
NWIRE 135647 910.5 143.5 1.5708 315 1.4
P Frequency 1 is currently at phase 0.636958 degrees (where phase=0 is maximum Y).
P Attempting to write to serial X(V) Y(V) theta(rad) 0.386848 0 25
TIME 1554860119963
NWIRE 135600 759.548 631.921 -1.48766 527.414 2.49714
NWIRE 136845 664 191.5 0 180 2.22222
NWIRE 135647 910.5 143.5 1.5708 345 1.53333
P Frequency 1 is currently at phase 0.598081 degrees (where phase=0 is maximum Y).
P Attempting to write to serial X(V) Y(V) theta(rad) 0.388032 0 25
TIME 1554860119972
NWIRE 135600 759.328 631.393 -1.48014 580.852 2.39535
NWIRE 136845 663.5 192 0 210 2.1
NWIRE 135647 909.95 143.85 1.24905 360 1.5625
P Frequency 1 is currently at phase 0.554884 degrees (where phase=0 is maximum Y).
P Attempting to write to serial X(V) Y(V) theta(rad) 0.387248 0 25
TIME 1554860119981
NWIRE 135600 759.5 632 1.5708 570 2.53333
NWIRE 136845 663.016 192.377 0.124355 198.154 2.0125
NWIRE 135647 910.5 144 1.5708 330 1.46667
P Frequency 1 is currently at phase 0.520326 degrees (where phase=0 is maximum Y).
P Attempting to write to serial X(V) Y(V) theta(rad) 0.388503 0 25
TIME 1554860119991
NWIRE 135600 759.266 631.986 -1.51204 521.259 2.51837
NWIRE 136845 663.5 192.5 0 171 2.11111
NWIRE 135647 911.5 144 1.5708 330 1.46667
P Frequency 1 is currently at phase 0.481449 degrees (where phase=0 is maximum Y).
P Attempting to write to serial X(V) Y(V) theta(rad) 0.387407 0 25
TIME 1554860120000
NWIRE 135600 759.5 632.5 1.5708 555 2.46667
NWIRE 136845 662.5 192.5 0 189 2.33333
NWIRE 135647 911.5 144 1.5708 330 1.46667
P Frequency 1 is currently at phase 0.442572 degrees (where phase=0 is maximum Y).
P Attempting to write to serial X(V) Y(V) theta(rad) 0.389995 0 25
TIME 1554860120008
NWIRE 135600 759 632.5 1.5708 518 2.64286
NWIRE 136845 663 192.5 0 180 2.22222
NWIRE 135647 911.5 144 1.5708 330 1.46667
P Frequency 1 is currently at phase 0.403695 degrees (where phase=0 is maximum Y).
P Attempting to write to serial X(V) Y(V) theta(rad) 0.38981 0 25
TIME 1554860120018
NWIRE 135600 759.054 632.455 -1.47113 586.634 2.37342
NWIRE 136845 662.5 192.5 0 171 2.11111
NWIRE 135647 911.5 144 1.5708 330 1.46667
P Frequency 1 is currently at phase 0.364817 degrees (where phase=0 is maximum Y).
P Attempting to write to serial X(V) Y(V) theta(rad) 0.388967 0 25
TIME 1554860120027
NWIRE 135600 759.24 633.426 -1.51204 544.366 2.54618
NWIRE 136845 662.5 192.5 0 189 2.33333
NWIRE 135647 911.5 143.5 1.5708 315 1.4
P Frequency 1 is currently at phase 0.32594 degrees (where phase=0 is maximum Y).
P Attempting to write to serial X(V) Y(V) theta(rad) 0.387742 0 25
TIME 1554860120036
NWIRE 135600 759.5 633 1.5708 540 2.4
NWIRE 136845 662 192.5 0 180 2.22222
NWIRE 135647 911.5 143.5 1.5708 345 1.53333
P Frequency 1 is currently at phase 0.282743 degrees (where phase=0 is maximum Y).
P Attempting to write to serial X(V) Y(V) theta(rad) 0.385308 0 25
TIME 1554860120045
NWIRE 135600 760 633 1.5708 504 2.57143
NWIRE 136845 662.5 193 0 168 2.625
NWIRE 135647 910.8 143.9 1.24905 343.1 1.55319
P Frequency 1 is currently at phase 0.248186 degrees (where phase=0 is maximum Y).
P Attempting to write to serial X(V) Y(V) theta(rad) 0.388681 0 25
TIME 1554860120054
NWIRE 135600 759.341 632.927 -1.46014 536 2.44776
NWIRE 136845 662.5 192.5 0 189 2.33333
NWIRE 135647 912 143.5 1.5708 322 1.64286
P Frequency 1 is currently at phase 0.204989 degrees (where phase=0 is maximum Y).
P Attempting to write to serial X(V) Y(V) theta(rad) 0.385442 0 25
TIME 1554860120063
NWIRE 135600 760.003 633.464 -1.49949 560.167 2.47867
NWIRE 136846 885.5 563.5 -0.785398 128 1
NWIRE 136845 662 192.5 0 198 2.44444
NWIRE 135647 911.5 143.5 1.5708 345 1.53333
P Frequency 1 is currently at phase 0.166112 degrees (where phase=0 is maximum Y).
P Attempting to write to serial X(V) Y(V) theta(rad) 0.385735 0 25
TIME 1554860120072
NWIRE 135600 759.957 632.884 -1.46014 532 2.46617
NWIRE 136845 663 192.5 0 198 2.44444
NWIRE 135647 912 143.5 1.5708 322 1.64286
P Frequency 1 is currently at phase 0.127235 degrees (where phase=0 is maximum Y).
P Attempting to write to serial X(V) Y(V) theta(rad) 0.388098 0 25
TIME 1554860120081
NWIRE 135600 759.5 632.5 1.5708 525 2.33333
NWIRE 136845 663 192.5 0 180 2.22222
NWIRE 135647 912 143.5 1.5708 322 1.64286
P Frequency 1 is currently at phase 0.092677 degrees (where phase=0 is maximum Y).
P Attempting to write to serial X(V) Y(V) theta(rad) 0.385664 0 25
TIME 1554860120090
NWIRE 135600 760 633 1.5708 476 2.42857
NWIRE 136845 662.5 192.5 0 189 2.33333
NWIRE 135647 912.5 143.5 1.5708 345 1.53333
P Frequency 1 is currently at phase 0.0494801 degrees (where phase=0 is maximum Y).
P Attempting to write to serial X(V) Y(V) theta(rad) 0.384303 0 25
TIME 1554860120099
NWIRE 135600 760.284 632.955 -1.50838 492.56 2.37229
NWIRE 136845 662.5 192.5 0 189 2.33333
NWIRE 135647 912.5 143.5 1.5708 345 1.53333
P Frequency 1 is currently at phase 0.0106029 degrees (where phase=0 is maximum Y).
P Attempting to write to serial X(V) Y(V) theta(rad) 0.385583 0 25
TIME 1554860120108
NWIRE 135600 760.041 632.465 -1.49402 544.212 2.26733
NWIRE 136845 662.5 192.5 0 189 2.33333
NWIRE 135647 912.5 144 1.5708 330 1.46667
P Frequency 1 is currently at phase 6.25491 degrees (where phase=0 is maximum Y).
P Attempting to write to serial X(V) Y(V) theta(rad) 0.383535 0 25
TIME 1554860120117
NWIRE 135600 760.462 633.533 -1.49949 521.584 2.375
NWIRE 136845 662.5 192.5 0 189 2.33333
NWIRE 135647 912.5 144 1.5708 360 1.6
P Frequency 1 is currently at phase 6.21603 degrees (where phase=0 is maximum Y).
P Attempting to write to serial X(V) Y(V) theta(rad) 0.381703 0 25
TIME 1554860120126
NWIRE 135600 760.838 633.445 -1.48766 504.683 2.44509
NWIRE 136845 662.5 192.5 0 171 2.11111
NWIRE 135647 912.5 144.5 1.5708 345 1.53333
P Frequency 1 is currently at phase 6.17716 degrees (where phase=0 is maximum Y).
P Attempting to write to serial X(V) Y(V) theta(rad) 0.380937 0 25
TIME 1554860120135
NWIRE 135600 761 633 1.5708 476 2.42857
NWIRE 136845 663.5 193 0 152 2.375
NWIRE 135647 912.5 143.5 1.5708 345 1.53333
P Frequency 1 is currently at phase 6.13828 degrees (where phase=0 is maximum Y).
P Attempting to write to serial X(V) Y(V) theta(rad) 0.383492 0 25
TIME 1554860120144
NWIRE 135600 760.5 633 1.5708 510 2.26667
NWIRE 136845 663 193 0 200 2
NWIRE 135647 912.5 143.5 1.5708 345 1.53333
P Frequency 1 is currently at phase 6.0994 degrees (where phase=0 is maximum Y).
P Attempting to write to serial X(V) Y(V) theta(rad) 0.381036 0 25
TIME 1554860120153
NWIRE 135600 761 633 1.5708 476 2.42857
NWIRE 136845 662.671 192.963 0.110657 180.39 2
NWIRE 135647 912.5 143.5 1.5708 345 1.53333
P Frequency 1 is currently at phase 6.05621 degrees (where phase=0 is maximum Y).
P Attempting to write to serial X(V) Y(V) theta(rad) 0.383591 0 25
TIME 1554860120162
NWIRE 135600 760.5 633 1.5708 540 2.4
NWIRE 136845 662.5 193 0 210 2.1
NWIRE 135647 913 143.5 1.5708 368 1.4375
P Frequency 1 is currently at phase 6.02165 degrees (where phase=0 is maximum Y).
P Attempting to write to serial X(V) Y(V) theta(rad) 0.381135 0 25
TIME 1554860120171
NWIRE 135600 761 632.5 1.5708 490 2.5
NWIRE 136845 662 193.5 0 162 2
NWIRE 135647 913 143.5 1.5708 322 1.64286
P Frequency 1 is currently at phase 5.98277 degrees (where phase=0 is maximum Y).
P Attempting to write to serial X(V) Y(V) theta(rad) 0.381371 0 25
TIME 1554860120181
NWIRE 135600 760.962 633.497 -1.49402 550.8 2.25
NWIRE 136845 661.5 193 0 210 2.1
NWIRE 135647 913.5 144 1.5708 360 1.6
P Frequency 1 is currently at phase 5.94389 degrees (where phase=0 is maximum Y).
P Attempting to write to serial X(V) Y(V) theta(rad) 0.376227 0 25
TIME 1554860120189
NWIRE 135600 761.995 633.071 -1.49949 539.391 2.40952
NWIRE 136845 661.671 192.963 0.110657 206.049 2.18182
NWIRE 135647 913 144 1.5708 384 1.5
P Frequency 1 is currently at phase 5.90502 degrees (where phase=0 is maximum Y).
P Attempting to write to serial X(V) Y(V) theta(rad) 0.378735 0 25
TIME 1554860120199
NWIRE 135600 761.5 633 1.5708 468 2.76923
NWIRE 136845 662 193 0 200 2
NWIRE 135647 911.67 143.899 1.27934 383.56 1.71795
P Frequency 1 is currently at phase 5.86614 degrees (where phase=0 is maximum Y).
P Attempting to write to serial X(V) Y(V) theta(rad) 0.378768 0 25
TIME 1554860120208
NWIRE 135600 761.5 634 1.5708 540 2.4
NWIRE 136845 662 193.5 0 198 2.44444
NWIRE 135647 912.635 143.988 1.48014 355.41 1.69375
P Frequency 1 is currently at phase 5.82726 degrees (where phase=0 is maximum Y).
P Attempting to write to serial X(V) Y(V) theta(rad) 0.377696 0 25
TIME 1554860120217
NWIRE 135600 761.72 633.46 -1.4289 522.9 2.37143
NWIRE 136845 662.5 193 0 210 2.1
NWIRE 135647 912.653 143.988 1.49402 350.9 1.70588
P Frequency 1 is currently at phase 5.78406 degrees (where phase=0 is maximum Y).
P Attempting to write to serial X(V) Y(V) theta(rad) 0.376318 0 25
TIME 1554860120226
NWIRE 135600 762 633.5 1.5708 490 2.5
NWIRE 136845 661.5 193.5 0 171 2.11111
NWIRE 135647 912.5 144 1.5708 360 1.6
P Frequency 1 is currently at phase 5.74951 degrees (where phase=0 is maximum Y).
P Attempting to write to serial X(V) Y(V) theta(rad) 0.375825 0 25
TIME 1554860120235
NWIRE 135600 762.102 633.373 -1.48014 536.59 2.34731
NWIRE 136845 661.5 193.5 0 171 2.11111
NWIRE 135647 912.5 144 1.5708 360 1.6
P Frequency 1 is currently at phase 5.70631 degrees (where phase=0 is maximum Y).
P Attempting to write to serial X(V) Y(V) theta(rad) 0.374594 0 25
TIME 1554860120244
NWIRE 135600 762.352 632.985 -1.47113 577.753 2.30818
NWIRE 136845 660.5 193.5 0 207 2.55556
NWIRE 135647 912.059 144.235 1.32582 393.882 1.74194
P Frequency 1 is currently at phase 5.67175 degrees (where phase=0 is maximum Y).
P Attempting to write to serial X(V) Y(V) theta(rad) 0.373863 0 25
TIME 1554860120253
NWIRE 135600 762.5 633.5 1.5708 525 2.33333
NWIRE 136845 660.5 193.5 0 189 2.33333
NWIRE 135647 912.5 143.5 1.5708 375 1.66667
P Frequency 1 is currently at phase 5.62856 degrees (where phase=0 is maximum Y).
P Attempting to write to serial X(V) Y(V) theta(rad) 0.373873 0 25
TIME 1554860120262
NWIRE 135600 762.5 633.5 -1.47113 523.713 2.38255
NWIRE 136845 660.5 193.5 0 207 2.55556
NWIRE 135647 913 143 1.5708 364 1.85714
P Frequency 1 is currently at phase 5.58968 degrees (where phase=0 is maximum Y).
P Attempting to write to serial X(V) Y(V) theta(rad) 0.37416 0 25
TIME 1554860120271
NWIRE 135600 762.445 633.994 -1.46014 540.903 2.47015
NWIRE 136845 661 193 0 220 2.2
NWIRE 135647 913.5 143.5 1.5708 375 1.66667
P Frequency 1 is currently at phase 5.5508 degrees (where phase=0 is maximum Y).
P Attempting to write to serial X(V) Y(V) theta(rad) 0.373948 0 25
TIME 1554860120280
NWIRE 135600 762.49 634.07 -1.4289 558.08 2.34862
NWIRE 136845 661 193 0 220 2.2
NWIRE 135647 913.5 142.5 1.5708 375 1.66667
P Frequency 1 is currently at phase 5.51192 degrees (where phase=0 is maximum Y).
P Attempting to write to serial X(V) Y(V) theta(rad) 0.370924 0 25
TIME 1554860120289
NWIRE 135600 763.094 633.463 -1.48014 546.639 2.2807
NWIRE 136845 661.5 192.5 0 171 2.11111
NWIRE 135647 913.5 143.5 1.5708 375 1.66667
P Frequency 1 is currently at phase 5.47305 degrees (where phase=0 is maximum Y).
P Attempting to write to serial X(V) Y(V) theta(rad) 0.370513 0 25
TIME 1554860120298
NWIRE 135600 763.176 633.946 -1.40565 478.054 2.28409
NWIRE 136845 661 192.5 0 180 2.22222
NWIRE 135647 913.5 143.5 1.5708 375 1.66667
P Frequency 1 is currently at phase 5.43417 degrees (where phase=0 is maximum Y).
P Attempting to write to serial X(V) Y(V) theta(rad) 0.372707 0 25
TIME 1554860120307
NWIRE 135600 762.738 633.465 -1.43824 456.079 2.46117
NWIRE 136845 661.5 192.5 0 171 2.11111
NWIRE 135647 913.5 143 1.5708 360 1.6
P Frequency 1 is currently at phase 5.39529 degrees (where phase=0 is maximum Y).
P Attempting to write to serial X(V) Y(V) theta(rad) 0.371397 0 25
TIME 1554860120316
NWIRE 135600 763 633 -1.49402 529.412 2.25
NWIRE 136845 660.5 192 0 190 1.9
NWIRE 135647 913.5 143.5 1.5708 375 1.66667
P Frequency 1 is currently at phase 5.35642 degrees (where phase=0 is maximum Y).
P Attempting to write to serial X(V) Y(V) theta(rad) 0.371397 0 25
TIME 1554860120325
NWIRE 135600 763 633.5 1.5708 560 2.1875
NWIRE 136847 891.5 565 -0.785398 127.5 1.13333
NWIRE 136845 660.5 192.5 0 171 2.11111
NWIRE 135647 913.5 143 1.5708 390 1.73333
P Frequency 1 is currently at phase 5.31754 degrees (where phase=0 is maximum Y).
P Attempting to write to serial X(V) Y(V) theta(rad) 0.372471 0 25
TIME 1554860120334
NWIRE 135600 762.786 634.39 -1.41815 563.884 2.25481
NWIRE 136847 892 564 -0.785398 128 1
NWIRE 136845 660 192 0 220 2.2
NWIRE 135647 913 143 1.5708 416 1.625
P Frequency 1 is currently at phase 5.27866 degrees (where phase=0 is maximum Y).
P Attempting to write to serial X(V) Y(V) theta(rad) 0.368891 0 25
TIME 1554860120343
NWIRE 135600 763.5 633.5 1.5708 525 2.33333
NWIRE 136845 659.5 192 0 152 2.375
NWIRE 135647 913.5 142.5 1.5708 375 1.66667
NWIRE 136847 892 564 -0.785398 128 1
P Frequency 1 is currently at phase 5.23978 degrees (where phase=0 is maximum Y).
P Attempting to write to serial X(V) Y(V) theta(rad) 0.374847 0 25
TIME 1554860120352
NWIRE 135600 762.312 632.947 -1.49402 500.706 2.35789
NWIRE 136845 660.5 191.5 0 153 1.88889
NWIRE 135647 913.5 142.5 1.5708 375 1.66667
P Frequency 1 is currently at phase 5.20091 degrees (where phase=0 is maximum Y).
P Attempting to write to serial X(V) Y(V) theta(rad) 0.376986 0 25
TIME 1554860120362
NWIRE 135600 761.889 633.408 -1.42191 527.946 2.36755
NWIRE 136845 660 192 0 144 2.25
NWIRE 135647 912.442 143.212 1.3734 382.923 1.72368
P Frequency 1 is currently at phase 5.15771 degrees (where phase=0 is maximum Y).
P Attempting to write to serial X(V) Y(V) theta(rad) 0.373718 0 25
TIME 1554860120370
NWIRE 135600 762.545 633.055 -1.47113 517.287 2.29139
NWIRE 136845 660.17 192.31 0.141897 172.72 1.86765
NWIRE 135647 913.5 142.5 1.5708 375 1.66667
P Frequency 1 is currently at phase 5.12315 degrees (where phase=0 is maximum Y).
P Attempting to write to serial X(V) Y(V) theta(rad) 0.377565 0 25
TIME 1554860120380
NWIRE 135600 761.78 633.476 -1.46014 539.646 2.35766
NWIRE 136845 660.554 192.069 0.124355 160.185 1.80263
NWIRE 135647 913.5 142.5 1.5708 375 1.66667
P Frequency 1 is currently at phase 5.08428 degrees (where phase=0 is maximum Y).
P Attempting to write to serial X(V) Y(V) theta(rad) 0.375221 0 25
TIME 1554860120389
NWIRE 135600 762.253 632.975 -1.47113 477.554 2.4964
NWIRE 136845 659.5 192.5 0 153 1.88889
NWIRE 135647 912.942 142.712 1.3734 367.154 1.74324
P Frequency 1 is currently at phase 5.0454 degrees (where phase=0 is maximum Y).
P Attempting to write to serial X(V) Y(V) theta(rad) 0.373746 0 25
TIME 1554860120398
NWIRE 135600 762.55 633.005 -1.47113 531.238 2.48299
NWIRE 136845 659 192 0 180 1.8
NWIRE 135647 913.5 142.5 1.5708 375 1.66667
P Frequency 1 is currently at phase 5.0022 degrees (where phase=0 is maximum Y).
P Attempting to write to serial X(V) Y(V) theta(rad) 0.371969 0 25
TIME 1554860120407
NWIRE 135600 762.905 632.568 -1.40565 539.568 2.3587
NWIRE 136845 658 192 0 144 2.25
NWIRE 135647 913.5 142.5 1.5708 375 1.66667
P Frequency 1 is currently at phase 4.96332 degrees (where phase=0 is maximum Y).
P Attempting to write to serial X(V) Y(V) theta(rad) 0.371801 0 25
TIME 1554860120416
NWIRE 135600 762.939 632.549 -1.46014 518.342 2.43939
NWIRE 136845 658 192 0 144 2.25
NWIRE 135647 912.706 142.324 1.32582 354 1.72881
P FPS: 110
P Time Report ===============================
P get frame           6095.02 ns     (67%)
P to grayscale           0.00 ns     (0%)
P smooth and threshold1226.24 ns     (14%)
P get contours         438.91 ns     (5%)
P identify nanowires    72.40 ns     (1%)
P track nanowires       18.10 ns     (0%)
P emit frames         1171.95 ns     (13%)
P idle                  27.15 ns     (0%)
P Total time: 2000 ms
P Frames: 221
P FPS: 110
P Frequency 1 is currently at phase 4.92445 degrees (where phase=0 is maximum Y).
P Attempting to write to serial X(V) Y(V) theta(rad) 0.368986 0 25
TIME 1554860120425
NWIRE 135600 763.5 633 1.5708 510 2.26667
NWIRE 136845 658 191.5 0 162 2
NWIRE 135647 913.5 142.5 1.5708 345 1.53333
P Frequency 1 is currently at phase 4.88989 degrees (where phase=0 is maximum Y).
P Attempting to write to serial X(V) Y(V) theta(rad) 0.368975 0 25
TIME 1554860120434
NWIRE 135600 763.5 632.5 1.5708 525 2.33333
NWIRE 136845 657.75 191.75 0.321751 198.4 2.06452
NWIRE 135647 913.5 142 1.5708 360 1.6
P Frequency 1 is currently at phase 4.84669 degrees (where phase=0 is maximum Y).
P Attempting to write to serial X(V) Y(V) theta(rad) 0.371268 0 25
TIME 1554860120443
NWIRE 135600 763.041 632.965 -1.49402 502.218 2.34031
NWIRE 136845 657.5 191 0 152 2.375
NWIRE 135647 912.588 142.353 1.32582 360 1.7
P Frequency 1 is currently at phase 4.81213 degrees (where phase=0 is maximum Y).
P Attempting to write to serial X(V) Y(V) theta(rad) 0.372821 0 25
TIME 1554860120452
NWIRE 135600 762.732 631.915 -1.46014 538.354 2.42222
NWIRE 136845 657.5 191 0 152 2.375
NWIRE 135647 913.5 141.5 1.5708 375 1.66667
P Frequency 1 is currently at phase 4.76894 degrees (where phase=0 is maximum Y).
P Attempting to write to serial X(V) Y(V) theta(rad) 0.373698 0 25
TIME 1554860120461
NWIRE 135600 762.558 632.948 -1.5153 470.818 2.4879
NWIRE 136845 654 191 0 192 3
NWIRE 135647 913.5 141.5 1.5708 375 1.66667
P Frequency 1 is currently at phase 4.73006 degrees (where phase=0 is maximum Y).
P Attempting to write to serial X(V) Y(V) theta(rad) 0.37152 0 25
TIME 1554860120470
NWIRE 135600 762.994 632.055 -1.46014 496.22 2.40769
NWIRE 136845 655 191 0 192 3
NWIRE 135647 914 141.5 1.5708 322 1.64286
P Frequency 1 is currently at phase 4.69118 degrees (where phase=0 is maximum Y).
P Attempting to write to serial X(V) Y(V) theta(rad) 0.373298 0 25
TIME 1554860120479
NWIRE 135600 762.64 633.02 -1.4289 477.18 2.43434
NWIRE 136845 655 190.5 0 216 2.66667
NWIRE 135647 914 142 1.5708 336 1.71429
P Frequency 1 is currently at phase 4.65231 degrees (where phase=0 is maximum Y).
P Attempting to write to serial X(V) Y(V) theta(rad) 0.372467 0 25
TIME 1554860120488
NWIRE 135600 762.807 632.431 -1.47113 487.574 2.27891
NWIRE 136845 653.5 190.5 0 225 2.77778
NWIRE 135647 913.5 142.5 1.5708 375 1.66667
P Frequency 1 is currently at phase 4.61343 degrees (where phase=0 is maximum Y).
P Attempting to write to serial X(V) Y(V) theta(rad) 0.372882 0 25
TIME 1554860120497
NWIRE 135600 762.725 632.085 -1.45369 498 2.35341
NWIRE 136845 653.5 190 0 184 2.875
NWIRE 135647 914 142 1.5708 336 1.71429
P Frequency 1 is currently at phase 4.57455 degrees (where phase=0 is maximum Y).
P Attempting to write to serial X(V) Y(V) theta(rad) 0.369204 0 25
TIME 1554860120506
NWIRE 135600 763.459 631.997 -1.48766 495.138 2.39884
NWIRE 136845 653 189.5 0 234 2.88889
NWIRE 135647 913.5 141.5 1.5708 375 1.66667
P Frequency 1 is currently at phase 4.53567 degrees (where phase=0 is maximum Y).
P Attempting to write to serial X(V) Y(V) theta(rad) 0.368571 0 25
TIME 1554860120515
NWIRE 135600 763.583 632.007 -1.48766 495.6 2.37356
NWIRE 136845 653.5 189.5 0 225 2.77778
NWIRE 135647 913.5 141.5 1.5708 375 1.66667
P Frequency 1 is currently at phase 4.4968 degrees (where phase=0 is maximum Y).
P Attempting to write to serial X(V) Y(V) theta(rad) 0.36988 0 25
TIME 1554860120524
NWIRE 135600 763.32 631.984 -1.48014 478.975 2.43226
NWIRE 136845 652 190 0 192 3
NWIRE 135647 913.5 141 1.5708 360 1.6
P Frequency 1 is currently at phase 4.45792 degrees (where phase=0 is maximum Y).
P Attempting to write to serial X(V) Y(V) theta(rad) 0.371478 0 25
TIME 1554860120533
NWIRE 135600 763 632 1.5708 448 2.28571
NWIRE 136845 652.5 190 0 200 3.125
NWIRE 135647 913.5 141.5 1.5708 345 1.53333
P Frequency 1 is currently at phase 4.41904 degrees (where phase=0 is maximum Y).
P Attempting to write to serial X(V) Y(V) theta(rad) 0.373046 0 25
TIME 1554860120543
NWIRE 135600 762.688 631.904 -1.45369 495.686 2.38057
NWIRE 136845 653 190 0 192 3
NWIRE 135647 913.5 141 1.5708 360 1.6
P Frequency 1 is currently at phase 4.37585 degrees (where phase=0 is maximum Y).
P Attempting to write to serial X(V) Y(V) theta(rad) 0.373996 0 25
TIME 1554860120552
NWIRE 135600 762.5 631.5 -1.43824 516.31 2.42081
NWIRE 136845 651.5 189 0 200 3.125
NWIRE 135647 913.5 141.5 1.5708 375 1.66667
P Frequency 1 is currently at phase 4.34129 degrees (where phase=0 is maximum Y).
P Attempting to write to serial X(V) Y(V) theta(rad) 0.374878 0 25
TIME 1554860120561
NWIRE 135600 762.327 631.127 -1.41815 493.803 2.39153
NWIRE 136845 651.5 190 0 200 3.125
NWIRE 135647 913.5 141.5 1.5708 375 1.66667
P Frequency 1 is currently at phase 4.30241 degrees (where phase=0 is maximum Y).
P Attempting to write to serial X(V) Y(V) theta(rad) 0.373139 0 25
TIME 1554860120570
NWIRE 135600 762.676 631.446 -1.40565 542.919 2.32258
NWIRE 136845 651 189 0 260 2.6
NWIRE 135647 913.5 141.5 1.5708 375 1.66667
P Frequency 1 is currently at phase 4.26353 degrees (where phase=0 is maximum Y).
P Attempting to write to serial X(V) Y(V) theta(rad) 0.374341 0 25
TIME 1554860120579
NWIRE 135600 762.438 631.996 -1.50838 488.825 2.41667
NWIRE 136845 651.611 189.283 0.0906599 211.918 2.98925
NWIRE 135647 914 141.5 1.5708 350 1.78571
P Frequency 1 is currently at phase 4.22034 degrees (where phase=0 is maximum Y).
P Attempting to write to serial X(V) Y(V) theta(rad) 0.374659 0 25
TIME 1554860120588
NWIRE 135600 762.377 631.985 -1.44644 477.292 2.47321
NWIRE 136845 651.607 189.217 0.0831414 221.503 2.85849
NWIRE 135647 912.972 141.651 1.2925 387.453 1.66667
P Frequency 1 is currently at phase 4.18578 degrees (where phase=0 is maximum Y).
P Attempting to write to serial X(V) Y(V) theta(rad) 0.376164 0 25
TIME 1554860120597
NWIRE 135600 762.08 631.94 -1.4289 524.3 2.28972
NWIRE 136845 651.5 189.5 0 225 2.77778
NWIRE 135647 914 141.5 1.5708 350 1.78571
P Frequency 1 is currently at phase 4.1469 degrees (where phase=0 is maximum Y).
P Attempting to write to serial X(V) Y(V) theta(rad) 0.37496 0 25
TIME 1554860120606
NWIRE 135600 762.324 632.438 -1.48014 499.967 2.50641
NWIRE 136845 651 189.5 0 234 2.88889
NWIRE 135647 914 141.5 1.5708 400 1.5625
P Frequency 1 is currently at phase 4.10371 degrees (where phase=0 is maximum Y).
P Attempting to write to serial X(V) Y(V) theta(rad) 0.376601 0 25
TIME 1554860120615
NWIRE 135600 762 631.5 1.5708 490 2.5
NWIRE 136845 650.5 189 0 200 3.125
NWIRE 135647 914 141.5 1.5708 350 1.78571
P Frequency 1 is currently at phase 4.06483 degrees (where phase=0 is maximum Y).
P Attempting to write to serial X(V) Y(V) theta(rad) 0.377303 0 25
TIME 1554860120624
NWIRE 135600 761.865 631.488 -1.48014 538.426 2.32738
NWIRE 136845 651 189 0 260 2.6
NWIRE 135647 914 141 1.5708 364 1.85714
P Frequency 1 is currently at phase 4.02595 degrees (where phase=0 is maximum Y).
P Attempting to write to serial X(V) Y(V) theta(rad) 0.377199 0 25
TIME 1554860120633
NWIRE 135600 761.89 632.041 -1.46592 517.173 2.55147
NWIRE 136845 651 188.5 0 216 2.66667
NWIRE 135647 913.5 140.5 1.5708 375 1.66667
P Frequency 1 is currently at phase 3.98707 degrees (where phase=0 is maximum Y).
P Attempting to write to serial X(V) Y(V) theta(rad) 0.377298 0 25
TIME 1554860120642
NWIRE 135600 761.875 631.934 -1.46592 497.841 2.36823
NWIRE 136845 651.053 189.16 0.0624188 229.331 2.96454
NWIRE 135647 913.5 141 1.5708 360 1.6
P Frequency 1 is currently at phase 3.9482 degrees (where phase=0 is maximum Y).
P Attempting to write to serial X(V) Y(V) theta(rad) 0.373355 0 25
TIME 1554860120651
NWIRE 135600 762.666 632.014 -1.48766 510 2.55882
NWIRE 136845 651 189 0 208 3.25
NWIRE 135647 913.5 141 1.5708 360 1.6
P Frequency 1 is currently at phase 3.90932 degrees (where phase=0 is maximum Y).
P Attempting to write to serial X(V) Y(V) theta(rad) 0.378249 0 25
TIME 1554860120660
NWIRE 135600 761.692 631.962 -1.44644 538.246 2.47059
NWIRE 136845 650.5 189 0 270 2.7
NWIRE 135647 913.5 140.5 1.5708 375 1.66667
P Frequency 1 is currently at phase 3.87044 degrees (where phase=0 is maximum Y).
P Attempting to write to serial X(V) Y(V) theta(rad) 0.376733 0 25
TIME 1554860120669
NWIRE 135600 762 632 -1.49402 500.706 2.35789
NWIRE 136845 650 190 0 208 3.25
NWIRE 135647 913.5 140.5 1.5708 375 1.66667
P Frequency 1 is currently at phase 3.83156 degrees (where phase=0 is maximum Y).
P Attempting to write to serial X(V) Y(V) theta(rad) 0.377876 0 25
TIME 1554860120678
NWIRE 135600 761.777 632.371 -1.46592 514.43 2.41219
NWIRE 136845 649.5 189 0 270 2.7
NWIRE 135647 913.5 141 1.5708 360 1.6
P Frequency 1 is currently at phase 3.79269 degrees (where phase=0 is maximum Y).
P Attempting to write to serial X(V) Y(V) theta(rad) 0.378025 0 25
TIME 1554860120687
NWIRE 135600 761.753 632.353 -1.45369 524.795 2.36471
NWIRE 136845 649.5 189 0 216 3.375
NWIRE 135647 913.5 141 1.5708 360 1.6
P Frequency 1 is currently at phase 3.75381 degrees (where phase=0 is maximum Y).
P Attempting to write to serial X(V) Y(V) theta(rad) 0.37681 0 25
TIME 1554860120696
NWIRE 135600 762 632 1.5708 476 2.42857
NWIRE 136845 649.5 188.5 0 243 3
NWIRE 135647 913 141 1.5708 384 1.5
P Frequency 1 is currently at phase 3.71493 degrees (where phase=0 is maximum Y).
P Attempting to write to serial X(V) Y(V) theta(rad) 0.376832 0 25
TIME 1554860120705
NWIRE 135600 762 632 1.5708 476 2.42857
NWIRE 136845 649 189 0 208 3.25
NWIRE 135647 913 141 1.5708 336 1.71429
P Frequency 1 is currently at phase 3.67606 degrees (where phase=0 is maximum Y).
P Attempting to write to serial X(V) Y(V) theta(rad) 0.376854 0 25
TIME 1554860120715
NWIRE 135600 762 631 1.5708 476 2.42857
NWIRE 136845 648.5 188.5 0 243 3
NWIRE 135647 913 140.5 1.5708 350 1.78571
P Frequency 1 is currently at phase 3.63718 degrees (where phase=0 is maximum Y).
P Attempting to write to serial X(V) Y(V) theta(rad) 0.375517 0 25
TIME 1554860120724
NWIRE 135600 762.271 632.025 -1.48014 470.951 2.48684
NWIRE 136845 648.5 189 0 216 3.375
NWIRE 135647 913 140.5 1.5708 350 1.78571
P Frequency 1 is currently at phase 3.59398 degrees (where phase=0 is maximum Y).
P Attempting to write to serial X(V) Y(V) theta(rad) 0.376892 0 25
TIME 1554860120733
NWIRE 135600 762 632 1.5708 476 2.42857
NWIRE 136845 648.421 188.898 -0.0713075 262.335 2.79412
NWIRE 135647 912.5 141 1.5708 390 1.73333
P Frequency 1 is currently at phase 3.55942 degrees (where phase=0 is maximum Y).
P Attempting to write to serial X(V) Y(V) theta(rad) 0.377712 0 25
TIME 1554860120742
NWIRE 135600 761.841 631.065 -1.49402 505.977 2.33333
NWIRE 136845 648 189.5 0 252 3.11111
NWIRE 135647 912.5 141.5 1.5708 375 1.66667
P Frequency 1 is currently at phase 3.52055 degrees (where phase=0 is maximum Y).
P Attempting to write to serial X(V) Y(V) theta(rad) 0.376939 0 25
TIME 1554860120751
NWIRE 135600 762 632 1.5708 476 2.42857
NWIRE 136845 647.5 189.5 0 261 3.22222
NWIRE 135647 912.5 141.5 1.5708 375 1.66667
P Frequency 1 is currently at phase 3.48167 degrees (where phase=0 is maximum Y).
P Attempting to write to serial X(V) Y(V) theta(rad) 0.37615 0 25
TIME 1554860120760
NWIRE 135600 762.162 631.416 -1.50838 486.327 2.53604
NWIRE 136845 647.5 189.5 0 243 3
NWIRE 135647 912.5 141.5 1.5708 375 1.66667
P Frequency 1 is currently at phase 3.44279 degrees (where phase=0 is maximum Y).
P Attempting to write to serial X(V) Y(V) theta(rad) 0.37764 0 25
TIME 1554860120769
NWIRE 135600 761.868 630.867 -1.45369 490 2.39184
NWIRE 136845 647.5 189 0 270 2.7
NWIRE 135647 912.5 141.5 1.5708 375 1.66667
P Frequency 1 is currently at phase 3.40392 degrees (where phase=0 is maximum Y).
P Attempting to write to serial X(V) Y(V) theta(rad) 0.374494 0 25
TIME 1554860120778
NWIRE 135600 762.5 631 1.5708 442 2.61538
NWIRE 136845 646.586 189.206 0.0665682 238.929 3.05263
NWIRE 135647 912.5 141.5 1.5708 375 1.66667
P Frequency 1 is currently at phase 3.36072 degrees (where phase=0 is maximum Y).
P Attempting to write to serial X(V) Y(V) theta(rad) 0.377016 0 25
TIME 1554860120787
NWIRE 135600 762 631 1.5708 476 2.42857
NWIRE 136845 646.5 190 0 216 3.375
NWIRE 135647 912.5 142 1.5708 390 1.73333
P Frequency 1 is currently at phase 3.32184 degrees (where phase=0 is maximum Y).
P Attempting to write to serial X(V) Y(V) theta(rad) 0.379549 0 25
TIME 1554860120796
NWIRE 135600 761.5 630.5 1.5708 429 2.53846
NWIRE 136845 647.5 189.5 0 243 3
NWIRE 135647 913 141.5 1.5708 350 1.78571
P Frequency 1 is currently at phase 3.28296 degrees (where phase=0 is maximum Y).
P Attempting to write to serial X(V) Y(V) theta(rad) 0.377071 0 25
TIME 1554860120805
NWIRE 135600 762 630 1.5708 476 2.42857
NWIRE 136845 646.094 188.776 0.076772 279.882 2.81538
NWIRE 135647 912.5 142 1.5708 360 1.6
P Frequency 1 is currently at phase 3.24409 degrees (where phase=0 is maximum Y).
P Attempting to write to serial X(V) Y(V) theta(rad) 0.37975 0 25
TIME 1554860120814
NWIRE 135600 761.471 630.467 -1.50838 474.319 2.30435
NWIRE 136845 645.5 189 0 216 3.375
NWIRE 135647 912.212 141.558 1.3734 339.692 1.85507
P Frequency 1 is currently at phase 3.20521 degrees (where phase=0 is maximum Y).
P Attempting to write to serial X(V) Y(V) theta(rad) 0.379608 0 25
TIME 1554860120823
NWIRE 135600 761.506 630.924 -1.49402 484.265 2.40541
NWIRE 136845 645 189 0 224 3.5
NWIRE 135647 913 141 1.5708 336 1.71429
P Frequency 1 is currently at phase 3.16633 degrees (where phase=0 is maximum Y).
P Attempting to write to serial X(V) Y(V) theta(rad) 0.377159 0 25
TIME 1554860120832
NWIRE 135600 762 630.5 1.5708 462 2.35714
NWIRE 136845 645.5 188.5 0 243 3
NWIRE 135647 913 142 1.5708 336 1.71429
P Frequency 1 is currently at phase 3.12746 degrees (where phase=0 is maximum Y).
P Attempting to write to serial X(V) Y(V) theta(rad) 0.376765 0 25
TIME 1554860120841
NWIRE 135600 762.083 630.507 -1.48766 444.138 2.48447
NWIRE 136845 644.5 189 0 216 3.375
NWIRE 135647 912.5 141.5 1.5708 375 1.66667
P Frequency 1 is currently at phase 3.08858 degrees (where phase=0 is maximum Y).
P Attempting to write to serial X(V) Y(V) theta(rad) 0.377201 0 25
TIME 1554860120850
NWIRE 135600 762 630.5 1.5708 462 2.35714
NWIRE 136845 644.5 189 0 216 3.375
NWIRE 135647 912.5 141.5 1.5708 375 1.66667
P Frequency 1 is currently at phase 3.0497 degrees (where phase=0 is maximum Y).
P Attempting to write to serial X(V) Y(V) theta(rad) 0.377991 0 25
TIME 1554860120859
NWIRE 135600 761.847 630.988 -1.49402 457.6 2.51136
NWIRE 136845 643.5 188.5 0 243 3
NWIRE 135647 913 142 1.5708 336 1.71429
P Frequency 1 is currently at phase 3.01082 degrees (where phase=0 is maximum Y).
P Attempting to write to serial X(V) Y(V) theta(rad) 0.378976 0 25
TIME 1554860120868
NWIRE 135600 761.656 630.973 -1.49402 485.353 2.41081
NWIRE 136845 643.5 188.5 0 243 3
NWIRE 135647 913 142 1.5708 336 1.71429
P Frequency 1 is currently at phase 2.97195 degrees (where phase=0 is maximum Y).
P Attempting to write to serial X(V) Y(V) theta(rad) 0.380299 0 25
TIME 1554860120877
NWIRE 135600 761.398 631.421 -1.49949 476.802 2.30198
NWIRE 136845 642.5 188.5 0 243 3
NWIRE 135647 913 141.5 1.5708 350 1.78571
P Frequency 1 is currently at phase 2.93307 degrees (where phase=0 is maximum Y).
P Attempting to write to serial X(V) Y(V) theta(rad) 0.379302 0 25
TIME 1554860120886
NWIRE 135600 761.604 630.96 -1.47113 490.455 2.38889
NWIRE 136845 642 188.5 0 252 3.11111
NWIRE 135647 912.5 142 1.5708 360 1.6
P Frequency 1 is currently at phase 2.89419 degrees (where phase=0 is maximum Y).
P Attempting to write to serial X(V) Y(V) theta(rad) 0.379243 0 25
TIME 1554860120895
NWIRE 135600 761.622 631.902 -1.46014 474.086 2.488
NWIRE 136845 641.5 188 0 270 2.7
NWIRE 135647 912.5 141.5 1.5708 375 1.66667
P Frequency 1 is currently at phase 2.85532 degrees (where phase=0 is maximum Y).
P Attempting to write to serial X(V) Y(V) theta(rad) 0.377167 0 25
TIME 1554860120904
NWIRE 135600 762.041 631.503 -1.48766 443.586 2.5125
NWIRE 136845 641.5 188 0 216 3.375
NWIRE 135647 913 141.5 1.5708 322 1.64286
P Frequency 1 is currently at phase 2.81212 degrees (where phase=0 is maximum Y).
P Attempting to write to serial X(V) Y(V) theta(rad) 0.378774 0 25
TIME 1554860120914
NWIRE 135600 761.726 631.47 -1.46014 524.561 2.39552
NWIRE 136845 641 188.5 0 252 3.11111
NWIRE 135647 911.706 141.824 1.32582 360 1.7
P Frequency 1 is currently at phase 2.77756 degrees (where phase=0 is maximum Y).
P Attempting to write to serial X(V) Y(V) theta(rad) 0.377424 0 25
TIME 1554860120923
NWIRE 135600 762 631 1.5708 476 2.42857
NWIRE 136845 640.5 188.5 0 243 3
NWIRE 135647 912.162 141.973 1.40565 348.649 1.74419
P Frequency 1 is currently at phase 2.73868 degrees (where phase=0 is maximum Y).
P Attempting to write to serial X(V) Y(V) theta(rad) 0.376898 0 25
TIME 1554860120932
NWIRE 135600 762.109 631.972 -1.49949 469.274 2.48187
NWIRE 136845 640.5 188 0 216 3.375
NWIRE 135647 912.5 142 1.5708 360 1.6
P Frequency 1 is currently at phase 2.69981 degrees (where phase=0 is maximum Y).
P Attempting to write to serial X(V) Y(V) theta(rad) 0.379603 0 25
TIME 1554860120941
NWIRE 135600 761.574 631.443 -1.43824 481.035 2.2968
NWIRE 136845 640.5 188 0 216 3.375
NWIRE 135647 912.5 142 1.5708 360 1.6
P Frequency 1 is currently at phase 2.65661 degrees (where phase=0 is maximum Y).
P Attempting to write to serial X(V) Y(V) theta(rad) 0.378856 0 25
TIME 1554860120950
NWIRE 135600 761.729 631.031 -1.43824 531.354 2.22222
NWIRE 136845 640.5 188.5 0 243 3
NWIRE 135647 912.5 141.5 1.5708 375 1.66667
P Frequency 1 is currently at phase 2.61773 degrees (where phase=0 is maximum Y).
P Attempting to write to serial X(V) Y(V) theta(rad) 0.377524 0 25
TIME 1554860120959
NWIRE 135600 762 631.5 1.5708 462 2.35714
NWIRE 136845 640.5 189 0 216 3.375
NWIRE 135647 912.014 142.081 1.40565 338.27 1.77381
P Frequency 1 is currently at phase 2.57885 degrees (where phase=0 is maximum Y).
P Attempting to write to serial X(V) Y(V) theta(rad) 0.378586 0 25
TIME 1554860120968
NWIRE 135600 761.793 631.517 -1.51204 448.897 2.46087
NWIRE 136845 640.5 188.5 0 243 3
NWIRE 135647 912.5 142 1.5708 360 1.6
P Frequency 1 is currently at phase 2.53998 degrees (where phase=0 is maximum Y).
P Attempting to write to serial X(V) Y(V) theta(rad) 0.380395 0 25
TIME 1554860120977
NWIRE 135600 761.438 631.929 -1.50423 494.491 2.37327
NWIRE 136845 641.5 188.5 0 243 3
NWIRE 135647 912.5 142 1.5708 360 1.6
P Frequency 1 is currently at phase 2.5011 degrees (where phase=0 is maximum Y).
P Attempting to write to serial X(V) Y(V) theta(rad) 0.379451 0 25
TIME 1554860120986
NWIRE 135600 761.633 631.509 -1.50423 481.274 2.56311
NWIRE 136845 640.5 188 0 216 3.375
NWIRE 135647 912.5 142 1.5708 360 1.6
P Frequency 1 is currently at phase 2.46654 degrees (where phase=0 is maximum Y).
P Attempting to write to serial X(V) Y(V) theta(rad) 0.38517 0 25
TIME 1554860120995
NWIRE 135600 760.5 632 1.5708 510 2.26667
NWIRE 136845 640 188 0 208 3.25
NWIRE 135647 912 142 1.5708 336 1.71429
P Frequency 1 is currently at phase 2.42335 degrees (where phase=0 is maximum Y).
P Attempting to write to serial X(V) Y(V) theta(rad) 0.380203 0 25
TIME 1554860121004
NWIRE 135600 761.5 632 1.5708 416 2.46154
NWIRE 136845 640 188 0 208 3.25
NWIRE 135647 912 142.5 1.5708 322 1.64286
P Frequency 1 is currently at phase 2.38447 degrees (where phase=0 is maximum Y).
P Attempting to write to serial X(V) Y(V) theta(rad) 0.380168 0 25
TIME 1554860121013
NWIRE 135600 761.514 631.419 -1.40565 479.676 2.34483
NWIRE 136845 640.975 187.645 -0.0713075 230.376 2.95161
NWIRE 135647 912 142.5 1.5708 322 1.64286
P Frequency 1 is currently at phase 2.34559 degrees (where phase=0 is maximum Y).
P Attempting to write to serial X(V) Y(V) theta(rad) 0.37878 0 25
TIME 1554860121022
NWIRE 135600 761.797 631.941 -1.48766 426.559 2.44654
NWIRE 136845 640.5 187.5 0 243 3
NWIRE 135647 912 142.5 1.5708 322 1.64286
P Frequency 1 is currently at phase 2.30671 degrees (where phase=0 is maximum Y).
P Attempting to write to serial X(V) Y(V) theta(rad) 0.381601 0 25
TIME 1554860121031
NWIRE 135600 761.24 631.32 -1.4289 490.88 2.26923
NWIRE 136845 640.5 188 0 216 3.375
NWIRE 135647 912 142.5 1.5708 322 1.64286
P Frequency 1 is currently at phase 2.26784 degrees (where phase=0 is maximum Y).
P Attempting to write to serial X(V) Y(V) theta(rad) 0.37733 0 25
TIME 1554860121040
NWIRE 135600 762.098 631.513 -1.43824 498.144 2.25333
NWIRE 136845 640.5 187.5 0 243 3
NWIRE 135647 911.5 142 1.5708 360 1.6
P Frequency 1 is currently at phase 2.22896 degrees (where phase=0 is maximum Y).
P Attempting to write to serial X(V) Y(V) theta(rad) 0.379037 0 25
TIME 1554860121049
NWIRE 135600 761.762 631.115 -1.48014 453.566 2.30323
NWIRE 136845 640 187.5 0 234 2.88889
NWIRE 135647 911.5 142 1.5708 360 1.6
P Frequency 1 is currently at phase 2.19008 degrees (where phase=0 is maximum Y).
P Attempting to write to serial X(V) Y(V) theta(rad) 0.381034 0 25
TIME 1554860121058
NWIRE 135600 761.37 631.91 -1.4289 446.2 2.37113
NWIRE 136845 640 187 0 208 3.25
NWIRE 135647 911 142 1.5708 336 1.71429
P Frequency 1 is currently at phase 2.15121 degrees (where phase=0 is maximum Y).
P Attempting to write to serial X(V) Y(V) theta(rad) 0.383238 0 25
TIME 1554860121067
NWIRE 135600 760.938 631.992 -1.44644 496.8 2.35897
NWIRE 136845 640 186.5 0 252 3.11111
NWIRE 135647 911 142 1.5708 336 1.71429
P Frequency 1 is currently at phase 2.11233 degrees (where phase=0 is maximum Y).
P Attempting to write to serial X(V) Y(V) theta(rad) 0.382211 0 25
TIME 1554860121076
NWIRE 135600 761.152 631.959 -1.45369 471.604 2.50213
NWIRE 136845 639.5 186.5 0 243 3
NWIRE 135647 911 142 1.5708 336 1.71429
P Frequency 1 is currently at phase 2.07345 degrees (where phase=0 is maximum Y).
P Attempting to write to serial X(V) Y(V) theta(rad) 0.382396 0 25
TIME 1554860121085
NWIRE 135600 761.123 631.515 -1.44644 449.415 2.45872
NWIRE 136845 639.5 187 0 216 3.375
NWIRE 135647 911 142 1.5708 336 1.71429
P Frequency 1 is currently at phase 2.03457 degrees (where phase=0 is maximum Y).
P Attempting to write to serial X(V) Y(V) theta(rad) 0.383056 0 25
TIME 1554860121095
NWIRE 135600 761 631.5 1.5708 434 2.21429
NWIRE 136845 639.5 187.5 0 243 3
NWIRE 135647 911.5 142 1.5708 360 1.6
P Frequency 1 is currently at phase 1.9957 degrees (where phase=0 is maximum Y).
P Attempting to write to serial X(V) Y(V) theta(rad) 0.381354 0 25
TIME 1554860121104
NWIRE 135600 761.348 631.872 -1.46014 443.073 2.3629
NWIRE 136845 639 186.5 0 234 2.88889
NWIRE 135647 912 142 1.5708 336 1.71429
P Frequency 1 is currently at phase 1.95682 degrees (where phase=0 is maximum Y).
P Attempting to write to serial X(V) Y(V) theta(rad) 0.378114 0 25
TIME 1554860121113
NWIRE 135600 762 632 1.5708 448 2.28571
NWIRE 136845 639 186.5 0 252 3.11111
NWIRE 135647 910.846 142.231 1.3734 358.615 1.7027
P Frequency 1 is currently at phase 1.91362 degrees (where phase=0 is maximum Y).
P Attempting to write to serial X(V) Y(V) theta(rad) 0.378543 0 25
TIME 1554860121122
NWIRE 135600 761.919 631.487 -1.40565 425.514 2.34146
NWIRE 136845 639 186 0 208 3.25
NWIRE 135647 912 142 1.5708 336 1.71429
P Frequency 1 is currently at phase 1.87475 degrees (where phase=0 is maximum Y).
P Attempting to write to serial X(V) Y(V) theta(rad) 0.379477 0 25
TIME 1554860121131
NWIRE 135600 761.738 631.124 -1.47113 447.277 2.33813
NWIRE 136845 638.891 185.653 -0.0587558 279.621 2.80588
NWIRE 135647 911.5 141.5 1.5708 375 1.66667
P Frequency 1 is currently at phase 1.84019 degrees (where phase=0 is maximum Y).
P Attempting to write to serial X(V) Y(V) theta(rad) 0.380231 0 25
TIME 1554860121140
NWIRE 135600 761.593 631.383 -1.48766 468.538 2.3787
NWIRE 136845 638.5 186 0 270 2.7
NWIRE 135647 911 141.5 1.5708 350 1.78571
P Frequency 1 is currently at phase 1.80131 degrees (where phase=0 is maximum Y).
P Attempting to write to serial X(V) Y(V) theta(rad) 0.379282 0 25
TIME 1554860121149
NWIRE 135600 761.788 630.838 -1.43824 411.284 2.5285
NWIRE 136845 637.5 186 0 216 3.375
NWIRE 135647 911 141.5 1.5708 322 1.64286
P Frequency 1 is currently at phase 1.76243 degrees (where phase=0 is maximum Y).
P Attempting to write to serial X(V) Y(V) theta(rad) 0.377772 0 25
TIME 1554860121158
NWIRE 135600 762.094 630.463 -1.48014 413.607 2.4
NWIRE 136845 637.5 186.5 0 243 3
NWIRE 135647 911 142 1.5708 336 1.71429
P Frequency 1 is currently at phase 1.71924 degrees (where phase=0 is maximum Y).
P Attempting to write to serial X(V) Y(V) theta(rad) 0.377956 0 25
TIME 1554860121167
NWIRE 135600 762.062 631.508 -1.44644 388.123 2.24528
NWIRE 136845 637.5 186 0 216 3.375
NWIRE 135647 911.5 141.5 1.5708 299 1.76923
P Frequency 1 is currently at phase 1.68036 degrees (where phase=0 is maximum Y).
P Attempting to write to serial X(V) Y(V) theta(rad) 0.377642 0 25
TIME 1554860121176
NWIRE 135600 762.128 631.848 -1.46014 366.39 2.23276
NWIRE 136845 637 185.5 0 252 3.11111
NWIRE 135647 911.5 141.5 1.5708 299 1.76923
P Frequency 1 is currently at phase 1.64148 degrees (where phase=0 is maximum Y).
P Attempting to write to serial X(V) Y(V) theta(rad) 0.379172 0 25
TIME 1554860121185
NWIRE 135600 761.827 631.416 -1.49949 422.437 2.30526
NWIRE 136845 637.5 186 0 270 2.7
NWIRE 135647 911.5 142 1.5708 360 1.6
P Frequency 1 is currently at phase 1.6026 degrees (where phase=0 is maximum Y).
P Attempting to write to serial X(V) Y(V) theta(rad) 0.378139 0 25
TIME 1554860121194
NWIRE 135600 762.038 631.003 -1.49402 389.012 2.37126
NWIRE 136845 636.5 186 0 270 2.7
NWIRE 135647 910.75 142.25 1.3734 357.692 1.65333
P Frequency 1 is currently at phase 1.56373 degrees (where phase=0 is maximum Y).
P Attempting to write to serial X(V) Y(V) theta(rad) 0.378736 0 25
TIME 1554860121203
NWIRE 135600 761.923 631.494 -1.49402 416.912 2.31429
NWIRE 136845 636.5 186 0 270 2.7
NWIRE 135647 911.5 142 1.5708 360 1.6
P Frequency 1 is currently at phase 1.52485 degrees (where phase=0 is maximum Y).
P Attempting to write to serial X(V) Y(V) theta(rad) 0.37697 0 25
TIME 1554860121212
NWIRE 135600 762.28 631.54 -1.4289 419.9 2.32632
NWIRE 136845 636 186 0 224 3.5
NWIRE 135647 911.5 142 1.5708 360 1.6
P Frequency 1 is currently at phase 1.48597 degrees (where phase=0 is maximum Y).
P Attempting to write to serial X(V) Y(V) theta(rad) 0.37588 0 25
TIME 1554860121221
NWIRE 135600 762.5 631.5 1.5708 403 2.38462
NWIRE 136845 636 185.5 0 252 3.11111
NWIRE 135647 911.5 141.5 1.5708 345 1.53333
P Frequency 1 is currently at phase 1.4471 degrees (where phase=0 is maximum Y).
P Attempting to write to serial X(V) Y(V) theta(rad) 0.376261 0 25
TIME 1554860121230
NWIRE 135600 762.426 631.53 -1.49949 384.64 2.53179
NWIRE 136845 635.5 185.5 0 243 3
NWIRE 135647 911 141.5 1.5708 322 1.64286
P Frequency 1 is currently at phase 1.40822 degrees (where phase=0 is maximum Y).
P Attempting to write to serial X(V) Y(V) theta(rad) 0.377133 0 25
TIME 1554860121239
NWIRE 135600 762.255 631.938 -1.48766 406.676 2.24691
NWIRE 136845 635 185.5 0 234 2.88889
NWIRE 135647 911.5 142 1.5708 360 1.6
P Frequency 1 is currently at phase 1.36934 degrees (where phase=0 is maximum Y).
P Attempting to write to serial X(V) Y(V) theta(rad) 0.37592 0 25
TIME 1554860121248
NWIRE 135600 762.5 631.5 1.5708 403 2.38462
NWIRE 136845 635 185.5 0 252 3.11111
NWIRE 135647 911 142 1.5708 336 1.71429
P Frequency 1 is currently at phase 1.33046 degrees (where phase=0 is maximum Y).
P Attempting to write to serial X(V) Y(V) theta(rad) 0.378442 0 25
TIME 1554860121257
NWIRE 135600 762 631 1.5708 448 2.28571
NWIRE 136845 635 185.5 0 252 3.11111
NWIRE 135647 910.904 142.019 1.3734 357.692 1.65333
P Frequency 1 is currently at phase 1.29159 degrees (where phase=0 is maximum Y).
P Attempting to write to serial X(V) Y(V) theta(rad) 0.379144 0 25
TIME 1554860121267
NWIRE 135600 761.865 630.988 -1.48014 469.803 2.21118
NWIRE 136845 635 185.5 0 252 3.11111
NWIRE 135647 912 141.5 1.5708 322 1.64286
P Frequency 1 is currently at phase 1.25271 degrees (where phase=0 is maximum Y).
P Attempting to write to serial X(V) Y(V) theta(rad) 0.378103 0 25
TIME 1554860121276
NWIRE 135600 762.077 631.385 -1.44644 437.662 2.26786
NWIRE 136845 634 186 0 280 2.8
NWIRE 135647 910.566 141.981 1.2925 356 1.67925
P Frequency 1 is currently at phase 1.20951 degrees (where phase=0 is maximum Y).
P Attempting to write to serial X(V) Y(V) theta(rad) 0.378982 0 25
TIME 1554860121285
NWIRE 135600 761.906 631.941 -1.47113 398.614 2.31061
NWIRE 136845 633.5 186.5 0 243 3
NWIRE 135647 912 141.5 1.5708 322 1.64286
P Frequency 1 is currently at phase 1.17496 degrees (where phase=0 is maximum Y).
P Attempting to write to serial X(V) Y(V) theta(rad) 0.381045 0 25
TIME 1554860121294
NWIRE 135600 761.5 631.5 1.5708 377 2.23077
NWIRE 136845 633.5 185.5 0 243 3
NWIRE 135647 912 141.5 1.5708 322 1.64286
P Frequency 1 is currently at phase 1.13608 degrees (where phase=0 is maximum Y).
P Attempting to write to serial X(V) Y(V) theta(rad) 0.378293 0 25
TIME 1554860121303
NWIRE 135600 762.055 630.955 -1.47113 401.634 2.29323
NWIRE 136845 633 185 0 280 2.8
NWIRE 135647 912 141 1.5708 336 1.71429
P Frequency 1 is currently at phase 1.09288 degrees (where phase=0 is maximum Y).
P Attempting to write to serial X(V) Y(V) theta(rad) 0.377842 0 25
TIME 1554860121312
NWIRE 135600 762.148 630.887 -1.43824 416 2.20192
NWIRE 136845 632.838 185.973 0.165149 259.459 2.66667
NWIRE 135647 912 141 1.5708 336 1.71429
P Frequency 1 is currently at phase 1.05832 degrees (where phase=0 is maximum Y).
P Attempting to write to serial X(V) Y(V) theta(rad) 0.371073 0 25
TIME 1554860121321
NWIRE 135600 763.5 630.5 1.5708 377 2.23077
NWIRE 136845 633 185.5 0 252 3.11111
NWIRE 135647 912 141.5 1.5708 322 1.64286
P Frequency 1 is currently at phase 1.01513 degrees (where phase=0 is maximum Y).
P Attempting to write to serial X(V) Y(V) theta(rad) 0.374155 0 25
TIME 1554860121330
NWIRE 135600 762.884 631.043 -1.46014 357.293 2.25439
NWIRE 136845 632.5 185 0 270 2.7
NWIRE 135647 912 141.5 1.5708 322 1.64286
P Frequency 1 is currently at phase 0.98057 degrees (where phase=0 is maximum Y).
P Attempting to write to serial X(V) Y(V) theta(rad) 0.371065 0 25
TIME 1554860121339
NWIRE 135600 763.5 630.5 1.5708 377 2.23077
NWIRE 136845 632.5 185 0 270 2.7
NWIRE 135647 911.5 141 1.5708 360 1.6
P Frequency 1 is currently at phase 0.937373 degrees (where phase=0 is maximum Y).
P Attempting to write to serial X(V) Y(V) theta(rad) 0.376076 0 25
TIME 1554860121348
NWIRE 135600 762.5 631 1.5708 390 2.30769
NWIRE 136845 632 185 0 280 2.8
NWIRE 135647 912 141.5 1.5708 322 1.64286
P Frequency 1 is currently at phase 0.902815 degrees (where phase=0 is maximum Y).
P Attempting to write to serial X(V) Y(V) theta(rad) 0.373576 0 25
TIME 1554860121357
NWIRE 135600 763 631 1.5708 360 2.5
NWIRE 136845 632 184.5 0 252 3.11111
NWIRE 135647 912 141.5 1.5708 322 1.64286
P Frequency 1 is currently at phase 0.859618 degrees (where phase=0 is maximum Y).
P Attempting to write to serial X(V) Y(V) theta(rad) 0.374098 0 25
TIME 1554860121366
NWIRE 135600 762.896 630.957 -1.49949 392.939 2.31148
NWIRE 136845 631.5 184 0 270 2.7
NWIRE 135647 912.5 141.5 1.5708 345 1.53333
P Frequency 1 is currently at phase 0.820741 degrees (where phase=0 is maximum Y).
P Attempting to write to serial X(V) Y(V) theta(rad) 0.376089 0 25
TIME 1554860121375
NWIRE 135600 762.5 631 1.5708 390 2.30769
NWIRE 136845 631.5 184.5 0 243 3
NWIRE 135647 912 141.5 1.5708 322 1.64286
P Frequency 1 is currently at phase 0.781864 degrees (where phase=0 is maximum Y).
P Attempting to write to serial X(V) Y(V) theta(rad) 0.3761 0 25
TIME 1554860121384
NWIRE 135600 762.5 631 1.5708 390 2.30769
NWIRE 136845 630.5 184.5 0 243 3
NWIRE 135647 912 141.5 1.5708 322 1.64286
P Frequency 1 is currently at phase 0.742987 degrees (where phase=0 is maximum Y).
P Attempting to write to serial X(V) Y(V) theta(rad) 0.376111 0 25
TIME 1554860121393
NWIRE 135600 762.5 631.5 1.5708 377 2.23077
NWIRE 136845 630.5 184 0 270 2.7
NWIRE 135647 912 141.5 1.5708 322 1.64286
P Frequency 1 is currently at phase 0.704109 degrees (where phase=0 is maximum Y).
P Attempting to write to serial X(V) Y(V) theta(rad) 0.376328 0 25
TIME 1554860121402
NWIRE 135600 762.459 630.451 -1.48014 399.779 2.13907
NWIRE 136845 630.5 184 0 270 2.7
NWIRE 135647 912 141.5 1.5708 322 1.64286
P Frequency 1 is currently at phase 0.665232 degrees (where phase=0 is maximum Y).
P Attempting to write to serial X(V) Y(V) theta(rad) 0.376134 0 25
TIME 1554860121411
NWIRE 135600 762.5 630.5 1.5708 377 2.23077
NWIRE 136845 629.5 183.5 0 243 3
NWIRE 135647 912 141.5 1.5708 322 1.64286
P Frequency 1 is currently at phase 0.626355 degrees (where phase=0 is maximum Y).
P Attempting to write to serial X(V) Y(V) theta(rad) 0.376145 0 25
TIME 1554860121420
NWIRE 135600 762.5 630.5 1.5708 377 2.23077
NWIRE 136845 629.5 184 0 270 2.7
NWIRE 135647 912 141 1.5708 336 1.71429
P Frequency 1 is currently at phase 0.587478 degrees (where phase=0 is maximum Y).
P Attempting to write to serial X(V) Y(V) theta(rad) 0.373645 0 25
TIME 1554860121429
NWIRE 135600 763 630 1.5708 420 2.14286
NWIRE 136845 629 184 0 260 2.6
NWIRE 135647 912 141.5 1.5708 322 1.64286
P Frequency 1 is currently at phase 0.548601 degrees (where phase=0 is maximum Y).
P Attempting to write to serial X(V) Y(V) theta(rad) 0.374664 0 25
TIME 1554860121438
NWIRE 135600 762.797 631.03 -1.47113 380.495 2.42063
NWIRE 136845 629 184 0 260 2.6
NWIRE 135647 912 141 1.5708 308 1.57143
P Frequency 1 is currently at phase 0.505404 degrees (where phase=0 is maximum Y).
P Attempting to write to serial X(V) Y(V) theta(rad) 0.376352 0 25
TIME 1554860121448
NWIRE 135600 762.462 630.997 -1.49402 345.412 2.29375
NWIRE 136845 628 183 0 260 2.6
NWIRE 135647 912 142 1.5708 308 1.57143
P Frequency 1 is currently at phase 0.470846 degrees (where phase=0 is maximum Y).
P Attempting to write to serial X(V) Y(V) theta(rad) 0.373414 0 25
TIME 1554860121457
NWIRE 135600 763.049 630.959 -1.48014 384.861 2.3617
NWIRE 136845 628.5 183 0 270 2.7
NWIRE 135647 912 141.5 1.5708 322 1.64286
P Frequency 1 is currently at phase 0.431969 degrees (where phase=0 is maximum Y).
P Attempting to write to serial X(V) Y(V) theta(rad) 0.376171 0 25
TIME 1554860121466
NWIRE 135600 762.5 631 1.5708 364 2.15385
NWIRE 136845 627 183 0 260 2.6
NWIRE 135647 911.986 141.419 1.40565 343.973 1.60674
P Frequency 1 is currently at phase 0.393092 degrees (where phase=0 is maximum Y).
P Attempting to write to serial X(V) Y(V) theta(rad) 0.373671 0 25
TIME 1554860121475
NWIRE 135600 763 630.5 1.5708 434 2.21429
NWIRE 136845 627.5 182 0 250 2.5
NWIRE 135647 912.5 141.5 1.5708 345 1.53333
P Frequency 1 is currently at phase 0.354215 degrees (where phase=0 is maximum Y).
P Attempting to write to serial X(V) Y(V) theta(rad) 0.376362 0 25
TIME 1554860121484
NWIRE 135600 762.464 630.555 -1.45369 400.116 2.14103
NWIRE 136845 627 182 0 260 2.6
NWIRE 135647 912 141.5 1.5708 322 1.64286
P Frequency 1 is currently at phase 0.311018 degrees (where phase=0 is maximum Y).
P Attempting to write to serial X(V) Y(V) theta(rad) 0.373683 0 25
TIME 1554860121493
NWIRE 135600 763 631 1.5708 336 2.33333
NWIRE 136845 626.5 182 0 250 2.5
NWIRE 135647 912 141.5 1.5708 322 1.64286
P Frequency 1 is currently at phase 0.27214 degrees (where phase=0 is maximum Y).
P Attempting to write to serial X(V) Y(V) theta(rad) 0.373683 0 25
TIME 1554860121502
NWIRE 135600 763 630.5 1.5708 348 2.41667
NWIRE 136845 626 182 0 260 2.6
NWIRE 135647 912 141 1.5708 336 1.71429
P Frequency 1 is currently at phase 0.237583 degrees (where phase=0 is maximum Y).
P Attempting to write to serial X(V) Y(V) theta(rad) 0.37522 0 25
TIME 1554860121511
NWIRE 135600 762.694 630.476 -1.49402 403.276 2.13966
NWIRE 136845 625.5 182 0 270 2.7
NWIRE 135647 912 141.5 1.5708 322 1.64286
P Frequency 1 is currently at phase 0.194386 degrees (where phase=0 is maximum Y).
P Attempting to write to serial X(V) Y(V) theta(rad) 0.371179 0 25
TIME 1554860121520
NWIRE 135600 763.5 630.5 1.5708 351 2.07692
NWIRE 136845 625 181 0 260 2.6
NWIRE 135647 912 141.5 1.5708 322 1.64286
P Frequency 1 is currently at phase 0.155509 degrees (where phase=0 is maximum Y).
P Attempting to write to serial X(V) Y(V) theta(rad) 0.371168 0 25
TIME 1554860121529
NWIRE 135600 763.5 631.5 1.5708 377 2.23077
NWIRE 136845 625 181 0 280 2.8
NWIRE 135647 911.5 141.5 1.5708 345 1.53333
P Frequency 1 is currently at phase 0.120951 degrees (where phase=0 is maximum Y).
P Attempting to write to serial X(V) Y(V) theta(rad) 0.373668 0 25
TIME 1554860121538
NWIRE 135600 763 631 1.5708 336 2.33333
NWIRE 136845 624.5 181 0 270 2.7
NWIRE 135647 912 141.5 1.5708 322 1.64286
P Frequency 1 is currently at phase 0.0777544 degrees (where phase=0 is maximum Y).
P Attempting to write to serial X(V) Y(V) theta(rad) 0.373668 0 25
TIME 1554860121547
NWIRE 135600 763 631.5 1.5708 324 2.25
NWIRE 136845 624.5 181 0 270 2.7
NWIRE 135647 912 141.5 1.5708 322 1.64286
P Frequency 1 is currently at phase 0.0388772 degrees (where phase=0 is maximum Y).
P Attempting to write to serial X(V) Y(V) theta(rad) 0.373943 0 25
TIME 1554860121556
NWIRE 135600 762.945 631.494 -1.46014 355.439 2.09322
NWIRE 136845 623.5 181 0 270 2.7
NWIRE 135647 912.528 141.596 -1.39094 360.272 1.42135
P Frequency 1 is currently at phase 1.26104e-08 degrees (where phase=0 is maximum Y).
P Attempting to write to serial X(V) Y(V) theta(rad) 0.37223 0 25
TIME 1554860121565
NWIRE 135600 763.287 631.421 -1.46014 340.098 2.22321
NWIRE 136845 623 181 0 260 2.6
NWIRE 135647 912.5 141.5 1.5708 345 1.53333
P Frequency 1 is currently at phase 6.24431 degrees (where phase=0 is maximum Y).
P Attempting to write to serial X(V) Y(V) theta(rad) 0.371152 0 25
TIME 1554860121574
NWIRE 135600 763.5 631.5 1.5708 325 1.92308
NWIRE 136845 622.5 181 0 270 2.7
NWIRE 135647 912 141.5 1.5708 322 1.64286
P Frequency 1 is currently at phase 6.20543 degrees (where phase=0 is maximum Y).
P Attempting to write to serial X(V) Y(V) theta(rad) 0.370186 0 25
TIME 1554860121583
NWIRE 135600 763.69 631.17 -1.4289 329.12 2.125
NWIRE 136845 622 181 0 260 2.6
NWIRE 135647 912 142 1.5708 308 1.57143
P Frequency 1 is currently at phase 6.16655 degrees (where phase=0 is maximum Y).
P Attempting to write to serial X(V) Y(V) theta(rad) 0.371622 0 25
TIME 1554860121592
NWIRE 135600 763.401 630.99 -1.47113 293.465 2.05833
NWIRE 136845 621.5 180 0 250 2.5
NWIRE 135647 912 142 1.5708 308 1.57143
P Frequency 1 is currently at phase 6.12768 degrees (where phase=0 is maximum Y).
P Attempting to write to serial X(V) Y(V) theta(rad) 0.373321 0 25
TIME 1554860121601
NWIRE 135600 763.061 630.451 -1.46014 291.707 2.21154
NWIRE 136845 621 180 0 260 2.6
NWIRE 135647 912 142 1.5708 308 1.57143
P Frequency 1 is currently at phase 6.0888 degrees (where phase=0 is maximum Y).
P Attempting to write to serial X(V) Y(V) theta(rad) 0.371115 0 25
TIME 1554860121610
NWIRE 135600 763.5 630 1.5708 364 2.15385
NWIRE 136845 620.5 179.5 0 297 2.45455
NWIRE 135647 911.5 141.5 1.5708 345 1.53333
P Frequency 1 is currently at phase 6.04992 degrees (where phase=0 is maximum Y).
P Attempting to write to serial X(V) Y(V) theta(rad) 0.371104 0 25
TIME 1554860121619
NWIRE 135600 763.5 630.5 1.5708 351 2.07692
NWIRE 136845 620 179.5 0 286 2.36364
NWIRE 135647 911.5 141.5 1.5708 345 1.53333
P Frequency 1 is currently at phase 6.01104 degrees (where phase=0 is maximum Y).
P Attempting to write to serial X(V) Y(V) theta(rad) 0.373604 0 25
TIME 1554860121628
NWIRE 135600 763 631 1.5708 312 2.16667
NWIRE 136845 619.5 179 0 270 2.7
NWIRE 135647 911.5 142 1.5708 330 1.46667
P Frequency 1 is currently at phase 5.97217 degrees (where phase=0 is maximum Y).
P Attempting to write to serial X(V) Y(V) theta(rad) 0.373604 0 25
TIME 1554860121638
NWIRE 135600 763 629.5 1.5708 324 2.25
NWIRE 136845 619.5 179 0 270 2.7
NWIRE 135647 910.65 141.95 1.24905 335.8 1.58696
P Frequency 1 is currently at phase 5.93329 degrees (where phase=0 is maximum Y).
P Attempting to write to serial X(V) Y(V) theta(rad) 0.371093 0 25
TIME 1554860121647
NWIRE 135600 763.5 630.5 1.5708 377 2.23077
NWIRE 136845 618.5 179 0 270 2.7
NWIRE 135647 911 141.5 1.5708 322 1.64286
P Frequency 1 is currently at phase 5.89441 degrees (where phase=0 is maximum Y).
P Attempting to write to serial X(V) Y(V) theta(rad) 0.372554 0 25
TIME 1554860121656
NWIRE 135600 763.207 630.017 -1.48766 354.069 2.25166
NWIRE 136845 618.5 178.5 0 297 2.45455
NWIRE 135647 911 141.5 1.5708 322 1.64286
P Frequency 1 is currently at phase 5.85554 degrees (where phase=0 is maximum Y).
P Attempting to write to serial X(V) Y(V) theta(rad) 0.371078 0 25
TIME 1554860121665
NWIRE 135600 763.5 630.5 1.5708 377 2.23077
NWIRE 136845 618 178.5 0 286 2.36364
NWIRE 135647 911 142 1.5708 308 1.57143
P Frequency 1 is currently at phase 5.81234 degrees (where phase=0 is maximum Y).
P Attempting to write to serial X(V) Y(V) theta(rad) 0.371016 0 25
TIME 1554860121674
NWIRE 135600 763.51 629.93 -1.4289 359.56 2.26966
NWIRE 136845 617 178 0 260 2.6
NWIRE 135647 911 141.5 1.5708 322 1.64286
P Frequency 1 is currently at phase 5.77778 degrees (where phase=0 is maximum Y).
P Attempting to write to serial X(V) Y(V) theta(rad) 0.37187 0 25
TIME 1554860121683
NWIRE 135600 763.338 628.973 -1.40565 374.054 2.1625
NWIRE 136845 616 178 0 260 2.6
NWIRE 135647 911 141.5 1.5708 322 1.64286
P Frequency 1 is currently at phase 5.73458 degrees (where phase=0 is maximum Y).
P Attempting to write to serial X(V) Y(V) theta(rad) 0.370482 0 25
TIME 1554860121692
NWIRE 135600 763.613 628.517 -1.41815 380.289 2.27647
NWIRE 136845 614.5 177.5 0 275 2.27273
NWIRE 135647 911 142 1.5708 308 1.57143
P Frequency 1 is currently at phase 5.70003 degrees (where phase=0 is maximum Y).
P Attempting to write to serial X(V) Y(V) theta(rad) 0.36805 0 25
TIME 1554860121701
NWIRE 135600 764.094 629.463 -1.48014 366.869 2.31655
NWIRE 136845 614 177 0 260 2.6
NWIRE 135647 911 142 1.5708 308 1.57143
P Frequency 1 is currently at phase 5.65683 degrees (where phase=0 is maximum Y).
P Attempting to write to serial X(V) Y(V) theta(rad) 0.369856 0 25
TIME 1554860121710
NWIRE 135600 763.73 628.89 -1.4289 377.88 2.1383
NWIRE 136845 613 177 0 260 2.6
NWIRE 135647 910.5 142 1.5708 330 1.46667
P Frequency 1 is currently at phase 5.61795 degrees (where phase=0 is maximum Y).
P Attempting to write to serial X(V) Y(V) theta(rad) 0.368483 0 25
TIME 1554860121719
NWIRE 135600 764 629.5 1.5708 348 2.41667
NWIRE 136845 612.5 176.5 0 275 2.27273
NWIRE 135647 910.5 142 1.5708 286 1.69231
P Frequency 1 is currently at phase 5.57908 degrees (where phase=0 is maximum Y).
P Attempting to write to serial X(V) Y(V) theta(rad) 0.368461 0 25
TIME 1554860121728
NWIRE 135600 764 628.5 1.5708 348 2.41667
NWIRE 136845 611 176.5 0 264 2.18182
NWIRE 135647 910 141.5 1.5708 322 1.64286
P Frequency 1 is currently at phase 5.5402 degrees (where phase=0 is maximum Y).
P Attempting to write to serial X(V) Y(V) theta(rad) 0.36988 0 25
TIME 1554860121737
NWIRE 135600 763.713 629.015 -1.49949 412.264 2.20313
NWIRE 136845 610.5 176.5 0 275 2.27273
NWIRE 135647 910.5 141.5 1.5708 345 1.53333
P Frequency 1 is currently at phase 5.50132 degrees (where phase=0 is maximum Y).
P Attempting to write to serial X(V) Y(V) theta(rad) 0.370935 0 25
TIME 1554860121746
NWIRE 135600 763.5 629.5 1.5708 377 2.23077
NWIRE 136845 609 176 0 240 2.4
NWIRE 135647 910.5 142 1.5708 330 1.46667
P Frequency 1 is currently at phase 5.46244 degrees (where phase=0 is maximum Y).
P Attempting to write to serial X(V) Y(V) theta(rad) 0.373435 0 25
TIME 1554860121755
NWIRE 135600 763 629 1.5708 420 2.14286
NWIRE 136845 607.5 176 0 250 2.5
NWIRE 135647 910.5 141.5 1.5708 345 1.53333
P Frequency 1 is currently at phase 5.42357 degrees (where phase=0 is maximum Y).
P Attempting to write to serial X(V) Y(V) theta(rad) 0.37321 0 25
TIME 1554860121764
NWIRE 135600 763.045 629.962 -1.48766 383.028 2.37255
NWIRE 136845 607 176 0 240 2.4
NWIRE 135647 911 141.5 1.5708 322 1.64286
P Frequency 1 is currently at phase 5.38469 degrees (where phase=0 is maximum Y).
P Attempting to write to serial X(V) Y(V) theta(rad) 0.372636 0 25
TIME 1554860121773
NWIRE 135600 763.159 629.435 -1.49402 385.253 2.23977
NWIRE 136845 605 175.5 0 264 2.18182
NWIRE 135647 911 142 1.5708 308 1.57143
P Frequency 1 is currently at phase 5.34581 degrees (where phase=0 is maximum Y).
P Attempting to write to serial X(V) Y(V) theta(rad) 0.372818 0 25
TIME 1554860121782
NWIRE 135600 763.122 628.902 -1.46014 387.61 2.36207
NWIRE 136845 603.5 175.5 0 253 2.09091
NWIRE 135647 911 142 1.5708 308 1.57143
P Frequency 1 is currently at phase 5.30694 degrees (where phase=0 is maximum Y).
P Attempting to write to serial X(V) Y(V) theta(rad) 0.373428 0 25
TIME 1554860121791
NWIRE 135600 763 629 1.5708 336 2.33333
NWIRE 136845 602.5 175 0 230 2.3
NWIRE 135647 911 141.5 1.5708 322 1.64286
P Frequency 1 is currently at phase 5.26806 degrees (where phase=0 is maximum Y).
P Attempting to write to serial X(V) Y(V) theta(rad) 0.370917 0 25
TIME 1554860121800
NWIRE 135600 763.5 629 1.5708 364 2.15385
NWIRE 136845 598.5 175 0 210 2.1
NWIRE 135647 911.5 142 1.5708 330 1.46667
P Frequency 1 is currently at phase 5.22918 degrees (where phase=0 is maximum Y).
P Attempting to write to serial X(V) Y(V) theta(rad) 0.370906 0 25
TIME 1554860121810
NWIRE 135600 763.5 628.5 1.5708 377 2.23077
NWIRE 135647 912 142 1.5708 308 1.57143
NWIRE 136845 598.5 175 0 210 2.1
P Frequency 1 is currently at phase 5.18598 degrees (where phase=0 is maximum Y).
P Attempting to write to serial X(V) Y(V) theta(rad) 0.373157 0 25
TIME 1554860121819
NWIRE 135600 763.049 629.005 -1.47113 357.109 2.23622
NWIRE 135647 912 142 1.5708 308 1.57143
NWIRE 136845 598.5 175 0 210 2.1
P Frequency 1 is currently at phase 5.15143 degrees (where phase=0 is maximum Y).
P Attempting to write to serial X(V) Y(V) theta(rad) 0.373405 0 25
TIME 1554860121828
NWIRE 135600 763 629 1.5708 336 2.33333
NWIRE 135647 912 142.5 1.5708 322 1.64286
NWIRE 136845 598.5 175 0 210 2.1
P Frequency 1 is currently at phase 5.10823 degrees (where phase=0 is maximum Y).
P Attempting to write to serial X(V) Y(V) theta(rad) 0.373405 0 25
TIME 1554860121837
NWIRE 135600 763 628.5 1.5708 348 2.41667
NWIRE 135647 912 142.5 1.5708 322 1.64286
NWIRE 136845 598.5 175 0 210 2.1
P Frequency 1 is currently at phase 5.07367 degrees (where phase=0 is maximum Y).
P Attempting to write to serial X(V) Y(V) theta(rad) 0.370894 0 25
TIME 1554860121846
NWIRE 135600 763.5 628.5 1.5708 377 2.23077
NWIRE 135647 911.029 142.618 1.32582 340.882 1.55738
NWIRE 136845 598.5 175 0 210 2.1
P Frequency 1 is currently at phase 5.03048 degrees (where phase=0 is maximum Y).
P Attempting to write to serial X(V) Y(V) theta(rad) 0.375905 0 25
TIME 1554860121855
NWIRE 135600 762.5 628 1.5708 390 2.30769
NWIRE 135647 912 142.5 1.5708 322 1.64286
NWIRE 136845 598.5 175 0 210 2.1
P Frequency 1 is currently at phase 4.99592 degrees (where phase=0 is maximum Y).
P Attempting to write to serial X(V) Y(V) theta(rad) 0.373405 0 25
TIME 1554860121864
NWIRE 135600 763 628 1.5708 392 2
NWIRE 135647 912 142.5 1.5708 322 1.64286
NWIRE 136845 598.5 175 0 210 2.1
P Frequency 1 is currently at phase 4.95272 degrees (where phase=0 is maximum Y).
P Attempting to write to serial X(V) Y(V) theta(rad) 0.375916 0 25
TIME 1554860121873
NWIRE 135600 762.5 629 1.5708 390 2.30769
NWIRE 135647 912 142.5 1.5708 322 1.64286
NWIRE 136845 598.5 175 0 210 2.1
P Frequency 1 is currently at phase 4.91384 degrees (where phase=0 is maximum Y).
P Attempting to write to serial X(V) Y(V) theta(rad) 0.375811 0 25
TIME 1554860121882
NWIRE 135600 762.523 628.35 -1.41815 381.96 2.31361
NWIRE 135647 912 142.5 1.5708 322 1.64286
NWIRE 136845 598.5 175 0 210 2.1
P Frequency 1 is currently at phase 4.87497 degrees (where phase=0 is maximum Y).
P Attempting to write to serial X(V) Y(V) theta(rad) 0.373426 0 25
TIME 1554860121891
NWIRE 135600 763 629 1.5708 336 2.33333
NWIRE 135647 912 142.5 1.5708 322 1.64286
NWIRE 136845 598.5 175 0 210 2.1
P Frequency 1 is currently at phase 4.83609 degrees (where phase=0 is maximum Y).
P Attempting to write to serial X(V) Y(V) theta(rad) 0.372161 0 25
TIME 1554860121900
NWIRE 135600 763.252 628.479 -1.48766 319.924 2.33333
NWIRE 135647 912 142.5 1.5708 322 1.64286
NWIRE 136845 598.5 175 0 210 2.1
P Frequency 1 is currently at phase 4.79721 degrees (where phase=0 is maximum Y).
P Attempting to write to serial X(V) Y(V) theta(rad) 0.370909 0 25
TIME 1554860121909
NWIRE 135600 763.5 628.5 1.5708 377 2.23077
NWIRE 135647 912.5 142 1.5708 330 1.46667
NWIRE 136845 598.5 175 0 210 2.1
P Frequency 1 is currently at phase 4.75833 degrees (where phase=0 is maximum Y).
P Attempting to write to serial X(V) Y(V) theta(rad) 0.372753 0 25
TIME 1554860121918
NWIRE 135600 763.131 628.454 -1.44644 365.154 2.32673
NWIRE 135647 912 142.5 1.5708 322 1.64286
NWIRE 136845 598.5 175 0 210 2.1
P Frequency 1 is currently at phase 4.71946 degrees (where phase=0 is maximum Y).
P Attempting to write to serial X(V) Y(V) theta(rad) 0.370114 0 25
TIME 1554860121927
NWIRE 135600 763.656 628.01 -1.50838 375.545 2.43719
NWIRE 135647 912.5 142 1.5708 330 1.46667
NWIRE 136845 598.5 175 0 210 2.1
P Frequency 1 is currently at phase 4.68058 degrees (where phase=0 is maximum Y).
P Attempting to write to serial X(V) Y(V) theta(rad) 0.371714 0 25
TIME 1554860121936
NWIRE 135600 763.334 627.489 -1.50423 367.965 2.32804
NWIRE 135647 912 141.5 1.5708 322 1.64286
NWIRE 136845 598.5 175 0 210 2.1
P Frequency 1 is currently at phase 4.6417 degrees (where phase=0 is maximum Y).
P Attempting to write to serial X(V) Y(V) theta(rad) 0.370874 0 25
TIME 1554860121945
NWIRE 135600 763.5 627.5 1.5708 377 2.23077
NWIRE 135647 912.5 141.5 1.5708 345 1.53333
NWIRE 136845 598.5 175 0 210 2.1
P Frequency 1 is currently at phase 4.60283 degrees (where phase=0 is maximum Y).
P Attempting to write to serial X(V) Y(V) theta(rad) 0.370863 0 25
TIME 1554860121954
NWIRE 135600 763.5 628 1.5708 390 2.30769
NWIRE 135647 912.5 141.5 1.5708 345 1.53333
NWIRE 136845 598.5 175 0 210 2.1
P Frequency 1 is currently at phase 4.56395 degrees (where phase=0 is maximum Y).
P Attempting to write to serial X(V) Y(V) theta(rad) 0.372595 0 25
TIME 1554860121963
NWIRE 135600 763.153 628.012 -1.49402 389.365 2.34524
NWIRE 135647 912 141.5 1.5708 322 1.64286
NWIRE 136845 598.5 175 0 210 2.1
P Frequency 1 is currently at phase 4.52507 degrees (where phase=0 is maximum Y).
P Attempting to write to serial X(V) Y(V) theta(rad) 0.370848 0 25
TIME 1554860121972
NWIRE 135600 763.5 628.5 1.5708 377 2.23077
NWIRE 135647 912 141.5 1.5708 368 1.4375
NWIRE 136845 598.5 175 0 210 2.1
P Frequency 1 is currently at phase 4.48619 degrees (where phase=0 is maximum Y).
P Attempting to write to serial X(V) Y(V) theta(rad) 0.370837 0 25
TIME 1554860121981
NWIRE 135600 763.5 628 1.5708 390 2.30769
NWIRE 135647 912.5 141.5 1.5708 345 1.53333
NWIRE 136845 598.5 175 0 210 2.1
P Frequency 1 is currently at phase 4.44732 degrees (where phase=0 is maximum Y).
P Attempting to write to serial X(V) Y(V) theta(rad) 0.370635 0 25
TIME 1554860121991
NWIRE 135600 763.538 628.545 -1.48766 357.241 2.36486
NWIRE 135647 912.5 141.5 1.5708 345 1.53333
NWIRE 136845 598.5 175 0 210 2.1
P Frequency 1 is currently at phase 4.40412 degrees (where phase=0 is maximum Y).
P Attempting to write to serial X(V) Y(V) theta(rad) 0.370815 0 25
TIME 1554860122000
NWIRE 135600 763.5 628.5 1.5708 377 2.23077
NWIRE 135647 912.5 141.5 1.5708 345 1.53333
NWIRE 136845 598.5 175 0 210 2.1
P Frequency 1 is currently at phase 4.36956 degrees (where phase=0 is maximum Y).
P Attempting to write to serial X(V) Y(V) theta(rad) 0.370804 0 25
TIME 1554860122009
NWIRE 135600 763.5 628.5 1.5708 377 2.23077
NWIRE 135647 912.5 141.5 1.5708 345 1.53333
NWIRE 136845 598.5 175 0 210 2.1
P Frequency 1 is currently at phase 4.32637 degrees (where phase=0 is maximum Y).
P Attempting to write to serial X(V) Y(V) theta(rad) 0.370793 0 25
TIME 1554860122018
NWIRE 135600 763.5 628.5 1.5708 297 2.45455
NWIRE 135647 912 141 1.5708 308 1.57143
NWIRE 136845 598.5 175 0 210 2.1
P Frequency 1 is currently at phase 4.29181 degrees (where phase=0 is maximum Y).
P Attempting to write to serial X(V) Y(V) theta(rad) 0.373293 0 25
TIME 1554860122027
NWIRE 135600 763 629.5 1.5708 348 2.41667
NWIRE 135647 912 141.5 1.5708 322 1.64286
NWIRE 136845 598.5 175 0 210 2.1
P Frequency 1 is currently at phase 4.24861 degrees (where phase=0 is maximum Y).
P Attempting to write to serial X(V) Y(V) theta(rad) 0.373293 0 25
TIME 1554860122036
NWIRE 135600 763 628.5 1.5708 348 2.41667
NWIRE 135647 912.5 141 1.5708 330 1.46667
NWIRE 136845 598.5 175 0 210 2.1
P Frequency 1 is currently at phase 4.21405 degrees (where phase=0 is maximum Y).
P Attempting to write to serial X(V) Y(V) theta(rad) 0.370782 0 25
TIME 1554860122045
NWIRE 135600 763.5 627.5 1.5708 377 2.23077
NWIRE 135647 912 141.5 1.5708 368 1.4375
NWIRE 136845 598.5 175 0 210 2.1
P Frequency 1 is currently at phase 4.17518 degrees (where phase=0 is maximum Y).
P Attempting to write to serial X(V) Y(V) theta(rad) 0.373282 0 25
TIME 1554860122054
NWIRE 135600 763 628 1.5708 336 2.33333
NWIRE 135647 912.5 141.5 1.5708 345 1.53333
NWIRE 136845 598.5 175 0 210 2.1
P Frequency 1 is currently at phase 4.1363 degrees (where phase=0 is maximum Y).
P Attempting to write to serial X(V) Y(V) theta(rad) 0.370771 0 25
TIME 1554860122063
NWIRE 135600 763.5 628 1.5708 364 2.15385
NWIRE 135647 912 141 1.5708 308 1.57143
NWIRE 136845 598.5 175 0 210 2.1
P Frequency 1 is currently at phase 4.0931 degrees (where phase=0 is maximum Y).
P Attempting to write to serial X(V) Y(V) theta(rad) 0.37076 0 25
TIME 1554860122072
NWIRE 135600 763.5 628.5 1.5708 377 2.23077
NWIRE 135647 912 140.5 1.5708 322 1.64286
NWIRE 136845 598.5 175 0 210 2.1
P Frequency 1 is currently at phase 4.05855 degrees (where phase=0 is maximum Y).
P Attempting to write to serial X(V) Y(V) theta(rad) 0.37326 0 25
TIME 1554860122081
NWIRE 135600 763 628.5 1.5708 348 2.41667
NWIRE 135647 911.5 140.5 1.5708 345 1.53333
NWIRE 136845 598.5 175 0 210 2.1
P Frequency 1 is currently at phase 4.01535 degrees (where phase=0 is maximum Y).
P Attempting to write to serial X(V) Y(V) theta(rad) 0.37326 0 25
TIME 1554860122090
NWIRE 135600 763 628.5 1.5708 348 2.41667
NWIRE 135647 912 140.5 1.5708 322 1.64286
NWIRE 136845 598.5 175 0 210 2.1
P Frequency 1 is currently at phase 3.97647 degrees (where phase=0 is maximum Y).
P Attempting to write to serial X(V) Y(V) theta(rad) 0.373808 0 25
TIME 1554860122099
NWIRE 135600 762.891 628.528 -1.49949 383.878 2.2337
NWIRE 135647 912 141 1.5708 336 1.71429
NWIRE 136845 598.5 175 0 210 2.1
P Frequency 1 is currently at phase 3.93759 degrees (where phase=0 is maximum Y).
P Attempting to write to serial X(V) Y(V) theta(rad) 0.373262 0 25
TIME 1554860122108
NWIRE 135600 763 629 1.5708 336 2.33333
NWIRE 135647 912 140.5 1.5708 322 1.64286
NWIRE 136845 598.5 175 0 210 2.1
P Frequency 1 is currently at phase 3.89872 degrees (where phase=0 is maximum Y).
P Attempting to write to serial X(V) Y(V) theta(rad) 0.375773 0 25
TIME 1554860122117
NWIRE 135600 762.5 629 1.5708 364 2.15385
NWIRE 135647 911.5 140.5 1.5708 345 1.53333
NWIRE 136845 598.5 175 0 210 2.1
P Frequency 1 is currently at phase 3.85984 degrees (where phase=0 is maximum Y).
P Attempting to write to serial X(V) Y(V) theta(rad) 0.374376 0 25
TIME 1554860122126
NWIRE 135600 762.78 628.976 -1.46014 380.927 2.40351
NWIRE 135647 912 141.5 1.5708 322 1.64286
NWIRE 136845 598.5 175 0 210 2.1
P Frequency 1 is currently at phase 3.82096 degrees (where phase=0 is maximum Y).
P Attempting to write to serial X(V) Y(V) theta(rad) 0.37372 0 25
TIME 1554860122135
NWIRE 135600 762.912 628.484 -1.39094 381.312 2.29861
NWIRE 135647 912 141 1.5708 336 1.71429
NWIRE 136845 598.5 175 0 210 2.1
P Frequency 1 is currently at phase 3.77777 degrees (where phase=0 is maximum Y).
P Attempting to write to serial X(V) Y(V) theta(rad) 0.373504 0 25
TIME 1554860122144
NWIRE 135600 762.955 628.946 -1.47113 372.248 2.19084
NWIRE 135647 912.5 141 1.5708 360 1.6
NWIRE 136845 598.5 175 0 210 2.1
P Frequency 1 is currently at phase 3.74321 degrees (where phase=0 is maximum Y).
P Attempting to write to serial X(V) Y(V) theta(rad) 0.372929 0 25
TIME 1554860122153
NWIRE 135600 763.07 628.51 -1.4289 364.32 2.35227
NWIRE 135647 912 141 1.5708 336 1.71429
NWIRE 136845 598.5 175 0 210 2.1
P Frequency 1 is currently at phase 3.70433 degrees (where phase=0 is maximum Y).
P Attempting to write to serial X(V) Y(V) theta(rad) 0.370768 0 25
TIME 1554860122162
NWIRE 135600 763.5 628.5 1.5708 377 2.23077
NWIRE 135647 912.5 141 1.5708 360 1.6
NWIRE 136845 598.5 175 0 210 2.1
P Frequency 1 is currently at phase 3.66545 degrees (where phase=0 is maximum Y).
P Attempting to write to serial X(V) Y(V) theta(rad) 0.371004 0 25
TIME 1554860122172
NWIRE 135600 763.451 628.041 -1.48014 355.18 2.27536
NWIRE 135647 912.5 141.5 1.5708 345 1.53333
NWIRE 136845 598.5 175 0 210 2.1
P Frequency 1 is currently at phase 3.62658 degrees (where phase=0 is maximum Y).
P Attempting to write to serial X(V) Y(V) theta(rad) 0.370747 0 25
TIME 1554860122181
NWIRE 135600 763.5 629 1.5708 364 2.15385
NWIRE 135647 912 141 1.5708 308 1.57143
NWIRE 136845 598.5 175 0 210 2.1
P Frequency 1 is currently at phase 3.5877 degrees (where phase=0 is maximum Y).
P Attempting to write to serial X(V) Y(V) theta(rad) 0.370736 0 25
TIME 1554860122190
NWIRE 135600 763.5 628.5 1.5708 351 2.07692
NWIRE 135647 912 141 1.5708 308 1.57143
NWIRE 136845 598.5 175 0 210 2.1
P Frequency 1 is currently at phase 3.5445 degrees (where phase=0 is maximum Y).
P Attempting to write to serial X(V) Y(V) theta(rad) 0.372134 0 25
TIME 1554860122199
NWIRE 135600 763.22 628.524 -1.46014 361.354 2.09244
NWIRE 135647 912 141 1.5708 308 1.57143
NWIRE 136845 598.5 175 0 210 2.1
P Frequency 1 is currently at phase 3.50994 degrees (where phase=0 is maximum Y).
P Attempting to write to serial X(V) Y(V) theta(rad) 0.371493 0 25
TIME 1554860122208
NWIRE 135600 763.346 629.269 -1.3734 344.615 2.1875
NWIRE 135647 912 141 1.5708 336 1.71429
NWIRE 136845 598.5 175 0 210 2.1
P Frequency 1 is currently at phase 3.46675 degrees (where phase=0 is maximum Y).
P Attempting to write to serial X(V) Y(V) theta(rad) 0.368202 0 25
TIME 1554860122217
NWIRE 135600 764 628 -1.40565 353.297 2.26316
NWIRE 135647 912 141.5 1.5708 322 1.64286
NWIRE 136845 598.5 175 0 210 2.1
P Frequency 1 is currently at phase 3.42787 degrees (where phase=0 is maximum Y).
P Attempting to write to serial X(V) Y(V) theta(rad) 0.370189 0 25
TIME 1554860122226
NWIRE 135600 763.6 628.3 -1.4289 374.42 1.98969
NWIRE 135647 911.5 141.5 1.5708 345 1.53333
NWIRE 136845 598.5 175 0 210 2.1
P Frequency 1 is currently at phase 3.39331 degrees (where phase=0 is maximum Y).
P Attempting to write to serial X(V) Y(V) theta(rad) 0.370657 0 25
TIME 1554860122235
NWIRE 135600 763.504 628.228 -1.39094 365.856 2.08784
NWIRE 135647 911.5 141.5 1.5708 345 1.53333
NWIRE 136845 598.5 175 0 210 2.1
P Frequency 1 is currently at phase 3.35012 degrees (where phase=0 is maximum Y).
P Attempting to write to serial X(V) Y(V) theta(rad) 0.370191 0 25
TIME 1554860122244
NWIRE 135600 763.595 627.932 -1.40565 310.865 2.28169
NWIRE 135647 911 141.5 1.5708 322 1.64286
NWIRE 136845 598.5 175 0 210 2.1
P Frequency 1 is currently at phase 3.31124 degrees (where phase=0 is maximum Y).
P Attempting to write to serial X(V) Y(V) theta(rad) 0.36949 0 25
TIME 1554860122253
NWIRE 135600 763.732 628.915 -1.46014 355.622 1.99174
NWIRE 135647 911.5 141.5 1.5708 345 1.53333
NWIRE 136845 598.5 175 0 210 2.1
P Frequency 1 is currently at phase 3.27668 degrees (where phase=0 is maximum Y).
P Attempting to write to serial X(V) Y(V) theta(rad) 0.37014 0 25
TIME 1554860122262
NWIRE 135600 763.599 628.51 -1.47113 340.347 2.2
NWIRE 135647 911 141.5 1.5708 322 1.64286
P Frequency 1 is currently at phase 3.23348 degrees (where phase=0 is maximum Y).
P Attempting to write to serial X(V) Y(V) theta(rad) 0.371022 0 25
TIME 1554860122271
NWIRE 135600 763.421 628.452 -1.48766 343.655 2.18543
NWIRE 135647 911 141.5 1.5708 322 1.64286
P Frequency 1 is currently at phase 3.19461 degrees (where phase=0 is maximum Y).
P Attempting to write to serial X(V) Y(V) theta(rad) 0.370615 0 25
TIME 1554860122280
NWIRE 135600 763.5 628 1.5708 364 2.15385
NWIRE 135647 911 141.5 1.5708 322 1.64286
P Frequency 1 is currently at phase 3.15573 degrees (where phase=0 is maximum Y).
P Attempting to write to serial X(V) Y(V) theta(rad) 0.373115 0 25
TIME 1554860122289
NWIRE 135600 763 628.5 1.5708 324 2.25
NWIRE 135647 910.5 142 1.5708 330 1.46667
P Frequency 1 is currently at phase 3.11685 degrees (where phase=0 is maximum Y).
P Attempting to write to serial X(V) Y(V) theta(rad) 0.376281 0 25
TIME 1554860122298
NWIRE 135600 762.37 628.958 -1.50423 350.832 2.26738
NWIRE 135647 910.7 141.9 1.48766 353.621 1.67429
P Frequency 1 is currently at phase 3.07798 degrees (where phase=0 is maximum Y).
P Attempting to write to serial X(V) Y(V) theta(rad) 0.375639 0 25
TIME 1554860122307
NWIRE 135600 762.5 628 -1.48766 355.366 2.23026
NWIRE 135647 910.494 141.445 1.46014 334.512 1.62308
P Frequency 1 is currently at phase 3.0391 degrees (where phase=0 is maximum Y).
P Attempting to write to serial X(V) Y(V) theta(rad) 0.375651 0 25
TIME 1554860122316
NWIRE 135600 762.5 627.5 1.5708 377 2.23077
NWIRE 135647 910.631 141.943 1.48014 323.77 1.58228
P Frequency 1 is currently at phase 3.00022 degrees (where phase=0 is maximum Y).
P Attempting to write to serial X(V) Y(V) theta(rad) 0.376794 0 25
TIME 1554860122325
NWIRE 135600 762.275 627.98 -1.48014 361.984 2.19014
NWIRE 135647 911 141.5 1.5708 322 1.64286
P Frequency 1 is currently at phase 2.96134 degrees (where phase=0 is maximum Y).
P Attempting to write to serial X(V) Y(V) theta(rad) 0.375678 0 25
TIME 1554860122334
NWIRE 135600 762.5 628 1.5708 364 2.15385
NWIRE 135647 910.5 142.5 1.5708 345 1.53333
P Frequency 1 is currently at phase 2.91815 degrees (where phase=0 is maximum Y).
P Attempting to write to serial X(V) Y(V) theta(rad) 0.375689 0 25
TIME 1554860122344
NWIRE 135600 762.5 628 1.5708 364 2.15385
NWIRE 135647 911 142.5 1.5708 322 1.64286
P Frequency 1 is currently at phase 2.88359 degrees (where phase=0 is maximum Y).
P Attempting to write to serial X(V) Y(V) theta(rad) 0.376009 0 25
TIME 1554860122353
NWIRE 135600 762.438 627.492 -1.44644 353.6 2.125
NWIRE 135647 911 142.5 1.5708 322 1.64286
P Frequency 1 is currently at phase 2.84039 degrees (where phase=0 is maximum Y).
P Attempting to write to serial X(V) Y(V) theta(rad) 0.378499 0 25
TIME 1554860122362
NWIRE 135600 761.945 627.994 -1.46014 359.024 2.22609
NWIRE 135647 911 142.5 1.5708 322 1.64286
P Frequency 1 is currently at phase 2.80583 degrees (where phase=0 is maximum Y).
P Attempting to write to serial X(V) Y(V) theta(rad) 0.378828 0 25
TIME 1554860122371
NWIRE 135600 761.884 627.543 -1.46014 341.756 2.19469
NWIRE 135647 910.877 141.515 1.44644 318.615 1.74312
P Frequency 1 is currently at phase 2.76696 degrees (where phase=0 is maximum Y).
P Attempting to write to serial X(V) Y(V) theta(rad) 0.378271 0 25
TIME 1554860122380
NWIRE 135600 762 627.5 1.5708 324 2.25
NWIRE 135647 911 142 1.5708 336 1.71429
P Frequency 1 is currently at phase 2.72808 degrees (where phase=0 is maximum Y).
P Attempting to write to serial X(V) Y(V) theta(rad) 0.377134 0 25
TIME 1554860122389
NWIRE 135600 762.231 627.846 -1.3734 329.077 2.22581
NWIRE 135647 911 142 1.5708 308 1.57143
P Frequency 1 is currently at phase 2.68488 degrees (where phase=0 is maximum Y).
P Attempting to write to serial X(V) Y(V) theta(rad) 0.373686 0 25
TIME 1554860122398
NWIRE 135600 762.921 627.952 -1.48766 378.483 2.14375
NWIRE 135647 911.5 142.5 1.5708 345 1.53333
P Frequency 1 is currently at phase 2.65033 degrees (where phase=0 is maximum Y).
P Attempting to write to serial X(V) Y(V) theta(rad) 0.3758 0 25
TIME 1554860122407
NWIRE 135600 762.5 628.5 1.5708 351 2.07692
NWIRE 135647 911.5 142 1.5708 330 1.46667
P Frequency 1 is currently at phase 2.61145 degrees (where phase=0 is maximum Y).
P Attempting to write to serial X(V) Y(V) theta(rad) 0.3733 0 25
TIME 1554860122416
NWIRE 135600 763 629 1.5708 312 2.16667
NWIRE 135647 911.5 142 1.5708 330 1.46667
P FPS: 110
P Time Report ===============================
P get frame           5950.23 ns     (66%)
P to grayscale           4.52 ns     (0%)
P smooth and threshold1149.32 ns     (13%)
P get contours         452.49 ns     (5%)
P identify nanowires    81.45 ns     (1%)
P track nanowires       27.15 ns     (0%)
P emit frames         1366.52 ns     (15%)
P idle                  18.10 ns     (0%)
P Total time: 2000 ms
P Frames: 221
P FPS: 110
P Frequency 1 is currently at phase 2.56825 degrees (where phase=0 is maximum Y).
P Attempting to write to serial X(V) Y(V) theta(rad) 0.375429 0 25
TIME 1554860122425
NWIRE 135600 762.576 627.832 -1.39094 376.512 2.14865
NWIRE 135647 911.5 142 1.5708 330 1.46667
P Frequency 1 is currently at phase 2.52937 degrees (where phase=0 is maximum Y).
P Attempting to write to serial X(V) Y(V) theta(rad) 0.37795 0 25
TIME 1554860122434
NWIRE 135600 762.076 627.832 -1.39094 361.92 2.15172
NWIRE 135647 911.5 142 1.5708 330 1.46667
P Frequency 1 is currently at phase 2.4905 degrees (where phase=0 is maximum Y).
P Attempting to write to serial X(V) Y(V) theta(rad) 0.37842 0 25
TIME 1554860122443
NWIRE 135600 761.986 628.581 -1.40565 343.378 2.14286
NWIRE 135647 911.5 142.5 1.5708 345 1.53333
P Frequency 1 is currently at phase 2.45162 degrees (where phase=0 is maximum Y).
P Attempting to write to serial X(V) Y(V) theta(rad) 0.378068 0 25
TIME 1554860122452
NWIRE 135600 762.061 628.451 -1.46014 373.464 2.27586
NWIRE 135647 911.5 142.5 1.5708 345 1.53333
P Frequency 1 is currently at phase 2.41274 degrees (where phase=0 is maximum Y).
P Attempting to write to serial X(V) Y(V) theta(rad) 0.378295 0 25
TIME 1554860122461
NWIRE 135600 762.02 628.36 -1.4289 380.38 2.2967
NWIRE 135647 911.5 142.5 1.5708 345 1.53333
P Frequency 1 is currently at phase 2.37387 degrees (where phase=0 is maximum Y).
P Attempting to write to serial X(V) Y(V) theta(rad) 0.377412 0 25
TIME 1554860122470
NWIRE 135600 762.2 628.1 -1.4289 349.74 2.31034
NWIRE 135647 912 143 1.5708 308 1.57143
P Frequency 1 is currently at phase 2.33499 degrees (where phase=0 is maximum Y).
P Attempting to write to serial X(V) Y(V) theta(rad) 0.378164 0 25
TIME 1554860122479
NWIRE 135600 762.054 628.069 -1.44644 362.877 2.2233
NWIRE 135647 911.5 142.5 1.5708 345 1.53333
P Frequency 1 is currently at phase 2.29611 degrees (where phase=0 is maximum Y).
P Attempting to write to serial X(V) Y(V) theta(rad) 0.377322 0 25
TIME 1554860122488
NWIRE 135600 762.226 627.969 -1.46014 353.756 2.3125
NWIRE 135647 911.5 142.5 1.5708 345 1.53333
P Frequency 1 is currently at phase 2.25723 degrees (where phase=0 is maximum Y).
P Attempting to write to serial X(V) Y(V) theta(rad) 0.378781 0 25
TIME 1554860122497
NWIRE 135600 761.938 627.992 -1.44644 392.769 2.07207
NWIRE 135647 911.5 142.5 1.5708 345 1.53333
P Frequency 1 is currently at phase 2.21836 degrees (where phase=0 is maximum Y).
P Attempting to write to serial X(V) Y(V) theta(rad) 0.375984 0 25
TIME 1554860122506
NWIRE 135600 762.5 628 1.5708 364 2.15385
NWIRE 135647 912 142.5 1.5708 322 1.64286
P Frequency 1 is currently at phase 2.17948 degrees (where phase=0 is maximum Y).
P Attempting to write to serial X(V) Y(V) theta(rad) 0.378439 0 25
TIME 1554860122515
NWIRE 135600 762.013 628.419 -1.40565 347.541 2.16883
NWIRE 135647 912 142.5 1.5708 322 1.64286
P Frequency 1 is currently at phase 2.13628 degrees (where phase=0 is maximum Y).
P Attempting to write to serial X(V) Y(V) theta(rad) 0.380034 0 25
TIME 1554860122524
NWIRE 135600 761.7 628.4 -1.44644 353.6 2.125
NWIRE 135647 911.5 142.5 1.5708 345 1.53333
P Frequency 1 is currently at phase 2.10173 degrees (where phase=0 is maximum Y).
P Attempting to write to serial X(V) Y(V) theta(rad) 0.379079 0 25
TIME 1554860122534
NWIRE 135600 761.896 628.572 -1.39094 389.536 2.22297
NWIRE 135647 911.5 142.5 1.5708 345 1.53333
P Frequency 1 is currently at phase 2.05853 degrees (where phase=0 is maximum Y).
P Attempting to write to serial X(V) Y(V) theta(rad) 0.379547 0 25
TIME 1554860122543
NWIRE 135600 761.808 628.461 -1.3734 336.808 2.20635
NWIRE 135647 912 142.5 1.5708 322 1.64286
P Frequency 1 is currently at phase 2.02397 degrees (where phase=0 is maximum Y).
P Attempting to write to serial X(V) Y(V) theta(rad) 0.378607 0 25
TIME 1554860122552
NWIRE 135600 762 629.5 1.5708 324 2.25
NWIRE 135647 911.5 142 1.5708 330 1.46667
P Frequency 1 is currently at phase 1.98509 degrees (where phase=0 is maximum Y).
P Attempting to write to serial X(V) Y(V) theta(rad) 0.378629 0 25
TIME 1554860122561
NWIRE 135600 762 628.5 1.5708 324 2.25
NWIRE 135647 912 142 1.5708 308 1.57143
P Frequency 1 is currently at phase 1.9419 degrees (where phase=0 is maximum Y).
P Attempting to write to serial X(V) Y(V) theta(rad) 0.380168 0 25
TIME 1554860122570
NWIRE 135600 761.698 629.02 -1.47113 372.475 2.15909
NWIRE 135647 912 141.5 1.5708 322 1.64286
P Frequency 1 is currently at phase 1.90302 degrees (where phase=0 is maximum Y).
P Attempting to write to serial X(V) Y(V) theta(rad) 0.37811 0 25
TIME 1554860122579
NWIRE 135600 762.113 629.649 -1.43824 363.685 2.35638
NWIRE 135647 912 142 1.5708 336 1.71429
P Frequency 1 is currently at phase 1.86414 degrees (where phase=0 is maximum Y).
P Attempting to write to serial X(V) Y(V) theta(rad) 0.379113 0 25
TIME 1554860122588
NWIRE 135600 761.918 629.071 -1.49402 359.341 2.21687
NWIRE 135647 912 142.5 1.5708 322 1.64286
P Frequency 1 is currently at phase 1.82527 degrees (where phase=0 is maximum Y).
P Attempting to write to serial X(V) Y(V) theta(rad) 0.380268 0 25
TIME 1554860122597
NWIRE 135600 761.692 629.462 -1.44644 355.2 2.13462
NWIRE 135647 912 142.5 1.5708 322 1.64286
P Frequency 1 is currently at phase 1.79071 degrees (where phase=0 is maximum Y).
P Attempting to write to serial X(V) Y(V) theta(rad) 0.378752 0 25
TIME 1554860122606
NWIRE 135600 762 630 1.5708 336 2.33333
NWIRE 135647 912 142 1.5708 336 1.71429
P Frequency 1 is currently at phase 1.74751 degrees (where phase=0 is maximum Y).
P Attempting to write to serial X(V) Y(V) theta(rad) 0.378774 0 25
TIME 1554860122615
NWIRE 135600 762 630 1.5708 312 2.16667
NWIRE 135647 912 142 1.5708 308 1.57143
P Frequency 1 is currently at phase 1.70863 degrees (where phase=0 is maximum Y).
P Attempting to write to serial X(V) Y(V) theta(rad) 0.378796 0 25
TIME 1554860122624
NWIRE 135600 762 630 1.5708 336 2.33333
NWIRE 135647 912.5 142 1.5708 330 1.46667
P Frequency 1 is currently at phase 1.66976 degrees (where phase=0 is maximum Y).
P Attempting to write to serial X(V) Y(V) theta(rad) 0.378818 0 25
TIME 1554860122633
NWIRE 135600 762 630.5 1.5708 348 2.41667
NWIRE 135647 912.5 142 1.5708 330 1.46667
P Frequency 1 is currently at phase 1.63088 degrees (where phase=0 is maximum Y).
P Attempting to write to serial X(V) Y(V) theta(rad) 0.378857 0 25
TIME 1554860122642
NWIRE 135600 761.997 629.541 -1.48766 384.89 2.20755
NWIRE 135647 912 142 1.5708 308 1.57143
P Frequency 1 is currently at phase 1.592 degrees (where phase=0 is maximum Y).
P Attempting to write to serial X(V) Y(V) theta(rad) 0.380218 0 25
TIME 1554860122651
NWIRE 135600 761.73 630.39 -1.4289 349.44 2.10989
NWIRE 135647 912.5 142.5 1.5708 345 1.53333
P Frequency 1 is currently at phase 1.55312 degrees (where phase=0 is maximum Y).
P Attempting to write to serial X(V) Y(V) theta(rad) 0.377786 0 25
TIME 1554860122660
NWIRE 135600 762.22 629.482 -1.50838 368.63 2.32178
NWIRE 135647 912.5 142.5 1.5708 345 1.53333
P Frequency 1 is currently at phase 1.51425 degrees (where phase=0 is maximum Y).
P Attempting to write to serial X(V) Y(V) theta(rad) 0.379114 0 25
TIME 1554860122669
NWIRE 135600 761.959 629.535 -1.49402 380 2.23529
NWIRE 135647 913 142.5 1.5708 322 1.64286
P Frequency 1 is currently at phase 1.47537 degrees (where phase=0 is maximum Y).
P Attempting to write to serial X(V) Y(V) theta(rad) 0.37893 0 25
TIME 1554860122678
NWIRE 135600 762 629.5 1.5708 324 2.25
NWIRE 135647 913 142.5 1.5708 322 1.64286
P Frequency 1 is currently at phase 1.43649 degrees (where phase=0 is maximum Y).
P Attempting to write to serial X(V) Y(V) theta(rad) 0.377878 0 25
TIME 1554860122687
NWIRE 135600 762.214 629.435 -1.48766 368.993 2.31579
NWIRE 135647 912.5 142.5 1.5708 345 1.53333
P Frequency 1 is currently at phase 1.39762 degrees (where phase=0 is maximum Y).
P Attempting to write to serial X(V) Y(V) theta(rad) 0.373947 0 25
TIME 1554860122697
NWIRE 135600 763 630 1.5708 312 2.16667
NWIRE 135647 913 143 1.5708 336 1.71429
P Frequency 1 is currently at phase 1.35874 degrees (where phase=0 is maximum Y).
P Attempting to write to serial X(V) Y(V) theta(rad) 0.37625 0 25
TIME 1554860122706
NWIRE 135600 762.541 630.003 -1.48766 345.703 2.31973
NWIRE 135647 913 143.5 1.5708 322 1.64286
P Frequency 1 is currently at phase 1.31986 degrees (where phase=0 is maximum Y).
P Attempting to write to serial X(V) Y(V) theta(rad) 0.378404 0 25
TIME 1554860122715
NWIRE 135600 762.115 629.509 -1.49402 376.518 2.26786
NWIRE 135647 913 143 1.5708 336 1.71429
P Frequency 1 is currently at phase 1.27666 degrees (where phase=0 is maximum Y).
P Attempting to write to serial X(V) Y(V) theta(rad) 0.377925 0 25
TIME 1554860122724
NWIRE 135600 762.214 629.935 -1.48766 358.759 2.22222
NWIRE 135647 913.5 143.5 1.5708 345 1.53333
P Frequency 1 is currently at phase 1.24211 degrees (where phase=0 is maximum Y).
P Attempting to write to serial X(V) Y(V) theta(rad) 0.375623 0 25
TIME 1554860122733
NWIRE 135600 762.676 629.946 -1.40565 358.378 2.17949
NWIRE 135647 913.5 143.5 1.5708 345 1.53333
P Frequency 1 is currently at phase 1.20323 degrees (where phase=0 is maximum Y).
P Attempting to write to serial X(V) Y(V) theta(rad) 0.374001 0 25
TIME 1554860122742
NWIRE 135600 763 630.5 1.5708 324 2.25
NWIRE 135647 913.5 144 1.5708 360 1.6
P Frequency 1 is currently at phase 1.16003 degrees (where phase=0 is maximum Y).
P Attempting to write to serial X(V) Y(V) theta(rad) 0.372869 0 25
TIME 1554860122751
NWIRE 135600 763.225 629.521 -1.48014 324.738 1.96479
NWIRE 135647 914 144 1.5708 336 1.71429
P Frequency 1 is currently at phase 1.12116 degrees (where phase=0 is maximum Y).
P Attempting to write to serial X(V) Y(V) theta(rad) 0.37307 0 25
TIME 1554860122760
NWIRE 135600 763.184 629.971 -1.48014 329.164 2.1087
NWIRE 135647 913.5 144 1.5708 360 1.6
P Frequency 1 is currently at phase 1.08228 degrees (where phase=0 is maximum Y).
P Attempting to write to serial X(V) Y(V) theta(rad) 0.37233 0 25
TIME 1554860122769
NWIRE 135600 763.331 630.028 -1.48766 326.897 2.10667
NWIRE 135647 913.5 143 1.5708 360 1.6
P Frequency 1 is currently at phase 1.04772 degrees (where phase=0 is maximum Y).
P Attempting to write to serial X(V) Y(V) theta(rad) 0.373985 0 25
TIME 1554860122778
NWIRE 135600 763 630 1.5708 336 2.33333
NWIRE 135647 914 143.5 1.5708 322 1.64286
P Frequency 1 is currently at phase 1.00452 degrees (where phase=0 is maximum Y).
P Attempting to write to serial X(V) Y(V) theta(rad) 0.373985 0 25
TIME 1554860122787
NWIRE 135600 763 630 1.5708 312 2.16667
NWIRE 135647 913.5 143 1.5708 360 1.6
P Frequency 1 is currently at phase 0.965647 degrees (where phase=0 is maximum Y).
P Attempting to write to serial X(V) Y(V) theta(rad) 0.373285 0 25
TIME 1554860122796
NWIRE 135600 763.139 629.467 -1.48014 349.18 2.11268
NWIRE 135647 914 143.5 1.5708 322 1.64286
P Frequency 1 is currently at phase 0.92677 degrees (where phase=0 is maximum Y).
P Attempting to write to serial X(V) Y(V) theta(rad) 0.376493 0 25
TIME 1554860122805
NWIRE 135600 762.5 629.5 1.5708 351 2.07692
NWIRE 135647 914 143.5 1.5708 322 1.64286
P Frequency 1 is currently at phase 0.887893 degrees (where phase=0 is maximum Y).
P Attempting to write to serial X(V) Y(V) theta(rad) 0.373993 0 25
TIME 1554860122814
NWIRE 135600 763 629 1.5708 312 2.16667
NWIRE 135647 913.5 143 1.5708 360 1.6
P Frequency 1 is currently at phase 0.849015 degrees (where phase=0 is maximum Y).
P Attempting to write to serial X(V) Y(V) theta(rad) 0.371889 0 25
TIME 1554860122823
NWIRE 135600 763.419 629.486 -1.40565 352.054 2.14103
NWIRE 135647 914 143 1.5708 336 1.71429
P Frequency 1 is currently at phase 0.805819 degrees (where phase=0 is maximum Y).
P Attempting to write to serial X(V) Y(V) theta(rad) 0.372173 0 25
TIME 1554860122832
NWIRE 135600 763.361 629.033 -1.48014 352.918 2.26087
NWIRE 135647 914 142.5 1.5708 322 1.64286
P Frequency 1 is currently at phase 0.771261 degrees (where phase=0 is maximum Y).
P Attempting to write to serial X(V) Y(V) theta(rad) 0.368954 0 25
TIME 1554860122841
NWIRE 135600 764 629.5 1.5708 324 2.25
NWIRE 135647 914 142.5 1.5708 350 1.78571
P Frequency 1 is currently at phase 0.732384 degrees (where phase=0 is maximum Y).
P Attempting to write to serial X(V) Y(V) theta(rad) 0.371443 0 25
TIME 1554860122850
NWIRE 135600 763.5 629.5 1.5708 351 2.07692
NWIRE 135647 914 142 1.5708 336 1.71429
P Frequency 1 is currently at phase 0.693507 degrees (where phase=0 is maximum Y).
P Attempting to write to serial X(V) Y(V) theta(rad) 0.368921 0 25
TIME 1554860122859
NWIRE 135600 764 629.5 1.5708 324 2.25
NWIRE 135647 913.5 142 1.5708 360 1.6
P Frequency 1 is currently at phase 0.654629 degrees (where phase=0 is maximum Y).
P Attempting to write to serial X(V) Y(V) theta(rad) 0.370461 0 25
TIME 1554860122868
NWIRE 135600 763.689 629.299 -1.46014 375 1.968
NWIRE 135647 913.5 142 1.5708 360 1.6
P Frequency 1 is currently at phase 0.615752 degrees (where phase=0 is maximum Y).
P Attempting to write to serial X(V) Y(V) theta(rad) 0.368884 0 25
TIME 1554860122877
NWIRE 135600 764 629.5 1.5708 300 2.08333
NWIRE 135647 913.5 142 1.5708 360 1.6
P Frequency 1 is currently at phase 0.576875 degrees (where phase=0 is maximum Y).
P Attempting to write to serial X(V) Y(V) theta(rad) 0.368862 0 25
TIME 1554860122887
NWIRE 135600 764 630 1.5708 312 2.16667
NWIRE 135647 913 142 1.5708 336 1.71429
P Frequency 1 is currently at phase 0.537998 degrees (where phase=0 is maximum Y).
P Attempting to write to serial X(V) Y(V) theta(rad) 0.368072 0 25
TIME 1554860122896
NWIRE 135600 764.153 629.512 -1.49402 348.735 2.12575
NWIRE 135647 913 142 1.5708 336 1.71429
P Frequency 1 is currently at phase 0.494801 degrees (where phase=0 is maximum Y).
P Attempting to write to serial X(V) Y(V) theta(rad) 0.371325 0 25
TIME 1554860122905
NWIRE 135600 763.5 629 1.5708 338 2
NWIRE 135647 913 142 1.5708 336 1.71429
P Frequency 1 is currently at phase 0.455924 degrees (where phase=0 is maximum Y).
P Attempting to write to serial X(V) Y(V) theta(rad) 0.368854 0 25
TIME 1554860122914
NWIRE 135600 763.99 628.57 -1.4289 349.44 2.10989
NWIRE 135647 913 142 1.5708 336 1.71429
P Frequency 1 is currently at phase 0.421366 degrees (where phase=0 is maximum Y).
P Attempting to write to serial X(V) Y(V) theta(rad) 0.368782 0 25
TIME 1554860122923
NWIRE 135600 764 629.5 1.5708 324 2.25
NWIRE 135647 912.5 142 1.5708 360 1.6
P Frequency 1 is currently at phase 0.382489 degrees (where phase=0 is maximum Y).
P Attempting to write to serial X(V) Y(V) theta(rad) 0.36876 0 25
TIME 1554860122932
NWIRE 135600 764 629.5 1.5708 300 2.08333
NWIRE 135647 913 142 1.5708 336 1.71429
P Frequency 1 is currently at phase 0.339292 degrees (where phase=0 is maximum Y).
P Attempting to write to serial X(V) Y(V) theta(rad) 0.370144 0 25
TIME 1554860122941
NWIRE 135600 763.72 629.46 -1.4289 339.98 2.14607
NWIRE 135647 912.5 142 1.5708 360 1.6
P Frequency 1 is currently at phase 0.304735 degrees (where phase=0 is maximum Y).
P Attempting to write to serial X(V) Y(V) theta(rad) 0.372508 0 25
TIME 1554860122950
NWIRE 135600 763.246 630.031 -1.44644 371.815 2.15094
NWIRE 135647 912.5 142 1.5708 312 1.84615
P Frequency 1 is currently at phase 0.261538 degrees (where phase=0 is maximum Y).
P Attempting to write to serial X(V) Y(V) theta(rad) 0.373738 0 25
TIME 1554860122959
NWIRE 135600 763 630 1.5708 312 2.16667
NWIRE 135647 912 142 1.5708 336 1.71429
P Frequency 1 is currently at phase 0.22698 degrees (where phase=0 is maximum Y).
P Attempting to write to serial X(V) Y(V) theta(rad) 0.373738 0 25
TIME 1554860122968
NWIRE 135600 763 630 1.5708 336 2.33333
NWIRE 135647 912 142 1.5708 336 1.71429
P Frequency 1 is currently at phase 0.183783 degrees (where phase=0 is maximum Y).
P Attempting to write to serial X(V) Y(V) theta(rad) 0.371227 0 25
TIME 1554860122977
NWIRE 135600 763.5 629.5 1.5708 351 2.07692
NWIRE 135647 913 142 1.5708 336 1.71429
P Frequency 1 is currently at phase 0.144906 degrees (where phase=0 is maximum Y).
P Attempting to write to serial X(V) Y(V) theta(rad) 0.371982 0 25
TIME 1554860122986
NWIRE 135600 763.348 629.372 -1.46014 341.756 2.19469
NWIRE 135647 912.5 142 1.5708 360 1.6
P Frequency 1 is currently at phase 0.106029 degrees (where phase=0 is maximum Y).
P Attempting to write to serial X(V) Y(V) theta(rad) 0.372662 0 25
TIME 1554860122995
NWIRE 135600 763.211 628.551 -1.49949 340.228 2.18857
NWIRE 135647 912.5 142 1.5708 360 1.6
P Frequency 1 is currently at phase 0.0671515 degrees (where phase=0 is maximum Y).
P Attempting to write to serial X(V) Y(V) theta(rad) 0.373715 0 25
TIME 1554860123004
NWIRE 135600 763 628.5 -1.48014 350.189 2.14894
NWIRE 135647 913 142 1.5708 336 1.71429
P Frequency 1 is currently at phase 0.0282743 degrees (where phase=0 is maximum Y).
P Attempting to write to serial X(V) Y(V) theta(rad) 0.372017 0 25
TIME 1554860123013
NWIRE 135600 763.338 628.445 -1.48766 337.048 2.20134
NWIRE 135647 913 142 1.5708 336 1.71429
P Frequency 1 is currently at phase 6.27258 degrees (where phase=0 is maximum Y).
P Attempting to write to serial X(V) Y(V) theta(rad) 0.373838 0 25
TIME 1554860123022
NWIRE 135600 762.974 628.919 -1.41815 327.884 2.13497
NWIRE 135647 912.5 142.5 1.5708 375 1.66667
P Frequency 1 is currently at phase 6.23371 degrees (where phase=0 is maximum Y).
P Attempting to write to serial X(V) Y(V) theta(rad) 0.371197 0 25
TIME 1554860123031
NWIRE 135600 763.5 628.5 1.5708 351 2.07692
NWIRE 135647 913 142.5 1.5708 350 1.78571
P Frequency 1 is currently at phase 6.19483 degrees (where phase=0 is maximum Y).
P Attempting to write to serial X(V) Y(V) theta(rad) 0.371907 0 25
TIME 1554860123040
NWIRE 135600 763.356 628.436 -1.47113 338.852 2.22581
NWIRE 135647 913 142 1.5708 336 1.71429
P Frequency 1 is currently at phase 6.15595 degrees (where phase=0 is maximum Y).
P Attempting to write to serial X(V) Y(V) theta(rad) 0.372453 0 25
TIME 1554860123049
NWIRE 135600 763.246 629.031 -1.44644 353.846 2.3
NWIRE 135647 913 143 1.5708 336 1.71429
P Frequency 1 is currently at phase 6.11707 degrees (where phase=0 is maximum Y).
P Attempting to write to serial X(V) Y(V) theta(rad) 0.374553 0 25
TIME 1554860123058
NWIRE 135600 762.827 629.365 -1.3734 339.231 2.22222
NWIRE 135647 913 143 1.5708 336 1.71429
P Frequency 1 is currently at phase 6.0782 degrees (where phase=0 is maximum Y).
P Attempting to write to serial X(V) Y(V) theta(rad) 0.371923 0 25
TIME 1554860123068
NWIRE 135600 763.351 628.892 -1.40565 332.757 2.13158
NWIRE 135647 913 143.5 1.5708 322 1.64286
P Frequency 1 is currently at phase 6.03932 degrees (where phase=0 is maximum Y).
P Attempting to write to serial X(V) Y(V) theta(rad) 0.372555 0 25
TIME 1554860123077
NWIRE 135600 763.224 628.768 -1.39094 345.6 2.08333
NWIRE 135647 913 144 1.5708 336 1.71429
P Frequency 1 is currently at phase 5.99612 degrees (where phase=0 is maximum Y).
P Attempting to write to serial X(V) Y(V) theta(rad) 0.372615 0 25
TIME 1554860123086
NWIRE 135600 763.211 628.879 -1.41815 350.497 2.28221
NWIRE 135647 913 144 1.5708 336 1.71429
P Frequency 1 is currently at phase 5.96156 degrees (where phase=0 is maximum Y).
P Attempting to write to serial X(V) Y(V) theta(rad) 0.372485 0 25
TIME 1554860123095
NWIRE 135600 763.236 628.452 -1.39094 355.784 2.17482
NWIRE 135647 913 144 1.5708 336 1.71429
P Frequency 1 is currently at phase 5.91837 degrees (where phase=0 is maximum Y).
P Attempting to write to serial X(V) Y(V) theta(rad) 0.36939 0 25
TIME 1554860123104
NWIRE 135600 763.851 627.892 -1.40565 359.459 2.30263
NWIRE 135647 911.538 144.132 1.2925 355.321 1.64486
P Frequency 1 is currently at phase 5.88381 degrees (where phase=0 is maximum Y).
P Attempting to write to serial X(V) Y(V) theta(rad) 0.369363 0 25
TIME 1554860123113
NWIRE 135600 763.853 627.588 -1.32582 412.824 2.08621
NWIRE 135647 912.5 144 1.5708 360 1.6
P Frequency 1 is currently at phase 5.84061 degrees (where phase=0 is maximum Y).
P Attempting to write to serial X(V) Y(V) theta(rad) 0.368223 0 25
TIME 1554860123122
NWIRE 135600 764.076 627.832 -1.39094 424.08 2.20645
NWIRE 135647 912.5 144 1.5708 360 1.6
P Frequency 1 is currently at phase 5.80606 degrees (where phase=0 is maximum Y).
P Attempting to write to serial X(V) Y(V) theta(rad) 0.369163 0 25
TIME 1554860123131
NWIRE 135600 763.884 627.543 -1.46014 392.512 2.19835
NWIRE 135647 912.5 143.5 1.5708 345 1.53333
P Frequency 1 is currently at phase 5.76718 degrees (where phase=0 is maximum Y).
P Attempting to write to serial X(V) Y(V) theta(rad) 0.368155 0 25
TIME 1554860123140
NWIRE 135600 764.081 628.013 -1.40565 362.108 2.25974
NWIRE 135647 913 144 1.5708 308 1.57143
P Frequency 1 is currently at phase 5.7283 degrees (where phase=0 is maximum Y).
P Attempting to write to serial X(V) Y(V) theta(rad) 0.367334 0 25
TIME 1554860123149
NWIRE 135600 764.24 628.18 -1.39094 397.2 2.20667
NWIRE 135647 913 144.5 1.5708 322 1.64286
P Frequency 1 is currently at phase 5.6851 degrees (where phase=0 is maximum Y).
P Attempting to write to serial X(V) Y(V) theta(rad) 0.369361 0 25
TIME 1554860123158
NWIRE 135600 763.831 628.854 -1.44644 412.523 2.25688
NWIRE 135647 912.5 144.5 1.5708 345 1.53333
P Frequency 1 is currently at phase 5.64623 degrees (where phase=0 is maximum Y).
P Attempting to write to serial X(V) Y(V) theta(rad) 0.368493 0 25
TIME 1554860123167
NWIRE 135600 764 628.5 1.5708 406 2.07143
NWIRE 135647 913 144.5 1.5708 322 1.64286
P Frequency 1 is currently at phase 5.60735 degrees (where phase=0 is maximum Y).
P Attempting to write to serial X(V) Y(V) theta(rad) 0.368127 0 25
TIME 1554860123176
NWIRE 135600 764.069 627.541 -1.49949 419.254 2.31217
NWIRE 135647 913 144 1.5708 336 1.71429
P Frequency 1 is currently at phase 5.56847 degrees (where phase=0 is maximum Y).
P Attempting to write to serial X(V) Y(V) theta(rad) 0.369715 0 25
TIME 1554860123185
NWIRE 135600 763.748 627.525 -1.47113 421.465 2.30147
NWIRE 135647 912.5 143.5 1.5708 345 1.53333
P Frequency 1 is currently at phase 5.5296 degrees (where phase=0 is maximum Y).
P Attempting to write to serial X(V) Y(V) theta(rad) 0.370219 0 25
TIME 1554860123194
NWIRE 135600 763.644 627.626 -1.49402 421.365 2.3125
NWIRE 135647 912.5 143.5 1.5708 345 1.53333
P Frequency 1 is currently at phase 5.49072 degrees (where phase=0 is maximum Y).
P Attempting to write to serial X(V) Y(V) theta(rad) 0.372125 0 25
TIME 1554860123203
NWIRE 135600 763.262 628.408 -1.44644 433.754 2.28829
NWIRE 135647 912.5 144 1.5708 330 1.46667
P Frequency 1 is currently at phase 5.45184 degrees (where phase=0 is maximum Y).
P Attempting to write to serial X(V) Y(V) theta(rad) 0.371324 0 25
TIME 1554860123212
NWIRE 135600 763.42 628.06 -1.4289 441.6 2.39583
NWIRE 135647 912.5 144.5 1.5708 345 1.53333
P Frequency 1 is currently at phase 5.41296 degrees (where phase=0 is maximum Y).
P Attempting to write to serial X(V) Y(V) theta(rad) 0.368402 0 25
TIME 1554860123221
NWIRE 135600 764 627.5 1.5708 434 2.21429
NWIRE 135647 912.5 143.5 1.5708 345 1.53333
P Frequency 1 is currently at phase 5.37409 degrees (where phase=0 is maximum Y).
P Attempting to write to serial X(V) Y(V) theta(rad) 0.371159 0 25
TIME 1554860123230
NWIRE 135600 763.447 628.086 -1.48014 407.377 2.53571
NWIRE 135647 912.5 144 1.5708 330 1.46667
P Frequency 1 is currently at phase 5.33521 degrees (where phase=0 is maximum Y).
P Attempting to write to serial X(V) Y(V) theta(rad) 0.373372 0 25
TIME 1554860123239
NWIRE 135600 763.004 628.455 -1.48014 411.229 2.38621
NWIRE 135647 912.535 143.459 1.49402 331.912 1.64865
P Frequency 1 is currently at phase 5.29633 degrees (where phase=0 is maximum Y).
P Attempting to write to serial X(V) Y(V) theta(rad) 0.370256 0 25
TIME 1554860123249
NWIRE 135600 763.625 628.008 -1.50838 462.685 2.24783
NWIRE 135647 912.5 143.5 1.5708 345 1.53333
P Frequency 1 is currently at phase 5.25746 degrees (where phase=0 is maximum Y).
P Attempting to write to serial X(V) Y(V) theta(rad) 0.370867 0 25
TIME 1554860123258
NWIRE 135600 763.5 627.5 1.5708 403 2.38462
NWIRE 135647 912.5 143.5 1.5708 345 1.53333
P Frequency 1 is currently at phase 5.21426 degrees (where phase=0 is maximum Y).
P Attempting to write to serial X(V) Y(V) theta(rad) 0.374362 0 25
TIME 1554860123267
NWIRE 135600 762.802 627.48 -1.47113 383.921 2.25954
NWIRE 135647 912 143.5 1.5708 322 1.64286
P Frequency 1 is currently at phase 5.17538 degrees (where phase=0 is maximum Y).
P Attempting to write to serial X(V) Y(V) theta(rad) 0.370861 0 25
TIME 1554860123276
NWIRE 135600 763.5 627.5 1.5708 403 2.38462
NWIRE 135647 912 143.5 1.5708 322 1.64286
P Frequency 1 is currently at phase 5.14082 degrees (where phase=0 is maximum Y).
P Attempting to write to serial X(V) Y(V) theta(rad) 0.371777 0 25
TIME 1554860123285
NWIRE 135600 763.315 627.977 -1.44644 413.585 2.53398
NWIRE 135647 912.5 143.5 1.5708 299 1.76923
P Frequency 1 is currently at phase 5.10195 degrees (where phase=0 is maximum Y).
P Attempting to write to serial X(V) Y(V) theta(rad) 0.370843 0 25
TIME 1554860123294
NWIRE 135600 763.5 628 1.5708 390 2.30769
NWIRE 135647 911.05 143.15 1.24905 360 1.5625
P Frequency 1 is currently at phase 5.05875 degrees (where phase=0 is maximum Y).
P Attempting to write to serial X(V) Y(V) theta(rad) 0.369203 0 25
TIME 1554860123303
NWIRE 135600 763.824 628.054 -1.40565 420 2.20238
NWIRE 135647 912.5 143 1.5708 330 1.46667
P Frequency 1 is currently at phase 5.01987 degrees (where phase=0 is maximum Y).
P Attempting to write to serial X(V) Y(V) theta(rad) 0.370427 0 25
TIME 1554860123312
NWIRE 135600 763.577 627.885 -1.44644 380.262 2.15888
NWIRE 135647 912.5 143.5 1.5708 345 1.53333
P Frequency 1 is currently at phase 4.981 degrees (where phase=0 is maximum Y).
P Attempting to write to serial X(V) Y(V) theta(rad) 0.372037 0 25
TIME 1554860123321
NWIRE 135600 763.254 627.469 -1.44644 400.785 2.19266
NWIRE 135647 912 143.5 1.5708 322 1.64286
P Frequency 1 is currently at phase 4.94644 degrees (where phase=0 is maximum Y).
P Attempting to write to serial X(V) Y(V) theta(rad) 0.370494 0 25
TIME 1554860123330
NWIRE 135600 763.56 627.92 -1.39094 421.344 2.22078
NWIRE 135647 912.5 143.5 1.5708 345 1.53333
P Frequency 1 is currently at phase 4.90324 degrees (where phase=0 is maximum Y).
P Attempting to write to serial X(V) Y(V) theta(rad) 0.370493 0 25
TIME 1554860123339
NWIRE 135600 763.558 627.712 -1.3734 419.308 2.28986
NWIRE 135647 912.5 143.5 1.5708 345 1.53333
P Frequency 1 is currently at phase 4.86436 degrees (where phase=0 is maximum Y).
P Attempting to write to serial X(V) Y(V) theta(rad) 0.371066 0 25
TIME 1554860123348
NWIRE 135600 763.441 627.235 -1.32582 431.529 2.33929
NWIRE 135647 912.5 143.5 1.5708 345 1.53333
P Frequency 1 is currently at phase 4.82549 degrees (where phase=0 is maximum Y).
P Attempting to write to serial X(V) Y(V) theta(rad) 0.370023 0 25
TIME 1554860123357
NWIRE 135600 763.647 627.412 -1.32582 419.294 2.44444
NWIRE 135647 912.5 143.5 1.5708 345 1.53333
P Frequency 1 is currently at phase 4.78661 degrees (where phase=0 is maximum Y).
P Attempting to write to serial X(V) Y(V) theta(rad) 0.368827 0 25
TIME 1554860123366
NWIRE 135600 763.882 626.971 -1.32582 429.176 2.24561
NWIRE 135647 912 144 1.5708 384 1.5
P Frequency 1 is currently at phase 4.74773 degrees (where phase=0 is maximum Y).
P Attempting to write to serial X(V) Y(V) theta(rad) 0.369241 0 25
TIME 1554860123375
NWIRE 135600 763.796 626.872 -1.39094 404.544 2.34014
NWIRE 135647 912.5 143.5 1.5708 345 1.53333
P Frequency 1 is currently at phase 4.70885 degrees (where phase=0 is maximum Y).
P Attempting to write to serial X(V) Y(V) theta(rad) 0.368606 0 25
TIME 1554860123384
NWIRE 135600 763.919 626.987 -1.40565 397.135 2.35443
NWIRE 135647 912.5 143.5 1.5708 345 1.53333
P Frequency 1 is currently at phase 4.66998 degrees (where phase=0 is maximum Y).
P Attempting to write to serial X(V) Y(V) theta(rad) 0.368662 0 25
TIME 1554860123393
NWIRE 135600 763.904 626.981 -1.3734 370 2.27692
NWIRE 135647 913 143.5 1.5708 322 1.64286
P Frequency 1 is currently at phase 4.62678 degrees (where phase=0 is maximum Y).
P Attempting to write to serial X(V) Y(V) theta(rad) 0.371249 0 25
TIME 1554860123402
NWIRE 135600 763.385 626.923 -1.44644 353.846 2.3
NWIRE 135647 913 143.5 1.5708 322 1.64286
P Frequency 1 is currently at phase 4.5879 degrees (where phase=0 is maximum Y).
P Attempting to write to serial X(V) Y(V) theta(rad) 0.371733 0 25
TIME 1554860123411
NWIRE 135600 763.287 627.421 -1.46014 374.878 2.28448
NWIRE 135647 913 143.5 1.5708 322 1.64286
P Frequency 1 is currently at phase 4.54903 degrees (where phase=0 is maximum Y).
P Attempting to write to serial X(V) Y(V) theta(rad) 0.370655 0 25
TIME 1554860123421
NWIRE 135600 763.5 627.5 1.5708 377 2.23077
NWIRE 135647 913 143.5 1.5708 322 1.64286
P Frequency 1 is currently at phase 4.51447 degrees (where phase=0 is maximum Y).
P Attempting to write to serial X(V) Y(V) theta(rad) 0.371323 0 25
TIME 1554860123430
NWIRE 135600 763.365 626.988 -1.48014 359.18 2.23571
NWIRE 135647 911.67 143.594 1.2925 341.189 1.57944
P Frequency 1 is currently at phase 4.47559 degrees (where phase=0 is maximum Y).
P Attempting to write to serial X(V) Y(V) theta(rad) 0.371177 0 25
TIME 1554860123439
NWIRE 135600 763.392 627.362 -1.44644 350.2 2.14563
NWIRE 135647 912.5 143.5 1.5708 345 1.53333
P Frequency 1 is currently at phase 4.43671 degrees (where phase=0 is maximum Y).
P Attempting to write to serial X(V) Y(V) theta(rad) 0.370265 0 25
TIME 1554860123448
NWIRE 135600 763.572 627.78 -1.41815 369.48 2.21176
NWIRE 135647 912.5 143.5 1.5708 345 1.53333
P Frequency 1 is currently at phase 4.39784 degrees (where phase=0 is maximum Y).
P Attempting to write to serial X(V) Y(V) theta(rad) 0.369553 0 25
TIME 1554860123457
NWIRE 135600 763.712 627.442 -1.3734 368.769 2.07353
NWIRE 135647 911.677 143.706 1.32582 342.353 1.61667
P Frequency 1 is currently at phase 4.35464 degrees (where phase=0 is maximum Y).
P Attempting to write to serial X(V) Y(V) theta(rad) 0.368571 0 25
TIME 1554860123466
NWIRE 135600 763.904 626.981 -1.3734 371.077 2.14925
NWIRE 135647 912.5 144 1.5708 360 1.6
P Frequency 1 is currently at phase 4.32008 degrees (where phase=0 is maximum Y).
P Attempting to write to serial X(V) Y(V) theta(rad) 0.36847 0 25
TIME 1554860123475
NWIRE 135600 763.92 627.06 -1.4289 378.1 2.09474
NWIRE 135647 912.5 144 1.5708 360 1.6
P Frequency 1 is currently at phase 4.27689 degrees (where phase=0 is maximum Y).
P Attempting to write to serial X(V) Y(V) theta(rad) 0.365537 0 25
TIME 1554860123484
NWIRE 135600 764.5 627.5 1.5708 351 2.07692
NWIRE 135647 912 143.5 1.5708 322 1.64286
P Frequency 1 is currently at phase 4.24233 degrees (where phase=0 is maximum Y).
P Attempting to write to serial X(V) Y(V) theta(rad) 0.365565 0 25
TIME 1554860123493
NWIRE 135600 764.488 627.11 -1.46014 354.159 2.27434
NWIRE 135647 912.5 144 1.5708 360 1.6
P Frequency 1 is currently at phase 4.19913 degrees (where phase=0 is maximum Y).
P Attempting to write to serial X(V) Y(V) theta(rad) 0.367096 0 25
TIME 1554860123502
NWIRE 135600 764.176 627.294 -1.32582 375.529 2.03571
NWIRE 135647 912.5 143.5 1.5708 345 1.53333
P Frequency 1 is currently at phase 4.16457 degrees (where phase=0 is maximum Y).
P Attempting to write to serial X(V) Y(V) theta(rad) 0.366627 0 25
TIME 1554860123511
NWIRE 135600 764.265 626.941 -1.32582 357.882 2.25
NWIRE 135647 912.5 143.5 1.5708 345 1.53333
P Frequency 1 is currently at phase 4.12138 degrees (where phase=0 is maximum Y).
P Attempting to write to serial X(V) Y(V) theta(rad) 0.368159 0 25
TIME 1554860123520
NWIRE 135600 763.954 626.986 -1.27934 356.954 2.07299
NWIRE 135647 912 143.5 1.5708 322 1.64286
P Frequency 1 is currently at phase 4.0825 degrees (where phase=0 is maximum Y).
P Attempting to write to serial X(V) Y(V) theta(rad) 0.366874 0 25
TIME 1554860123529
NWIRE 135600 764.206 626.677 -1.32582 385 2.16364
NWIRE 135647 912 144 1.5708 336 1.71429
P Frequency 1 is currently at phase 4.04362 degrees (where phase=0 is maximum Y).
P Attempting to write to serial X(V) Y(V) theta(rad) 0.366404 0 25
TIME 1554860123538
NWIRE 135600 764.294 626.324 -1.32582 375.294 2.10909
NWIRE 135647 912 144 1.5708 336 1.71429
P Frequency 1 is currently at phase 4.00475 degrees (where phase=0 is maximum Y).
P Attempting to write to serial X(V) Y(V) theta(rad) 0.367599 0 25
TIME 1554860123547
NWIRE 135600 764.051 626.165 -1.27934 403.174 2.06164
NWIRE 135647 912 143.5 1.5708 350 1.78571
P Frequency 1 is currently at phase 3.96587 degrees (where phase=0 is maximum Y).
P Attempting to write to serial X(V) Y(V) theta(rad) 0.36897 0 25
TIME 1554860123556
NWIRE 135600 763.773 625.665 -1.30454 441.692 2.10909
NWIRE 135647 912 143.5 1.5708 400 1.5625
P Frequency 1 is currently at phase 3.92699 degrees (where phase=0 is maximum Y).
P Attempting to write to serial X(V) Y(V) theta(rad) 0.366654 0 25
TIME 1554860123565
NWIRE 135600 764.231 626.346 -1.3734 377.5 2.32308
NWIRE 135647 912 143.5 1.5708 322 1.64286
P Frequency 1 is currently at phase 3.88811 degrees (where phase=0 is maximum Y).
P Attempting to write to serial X(V) Y(V) theta(rad) 0.367979 0 25
TIME 1554860123574
NWIRE 135600 763.962 626.692 -1.3734 378.808 2.19403
NWIRE 135647 912 144 1.5708 336 1.71429
P Frequency 1 is currently at phase 3.84924 degrees (where phase=0 is maximum Y).
P Attempting to write to serial X(V) Y(V) theta(rad) 0.367571 0 25
TIME 1554860123583
NWIRE 135600 764.038 625.808 -1.3734 420 2.22857
NWIRE 135647 912 144 1.5708 336 1.71429
P Frequency 1 is currently at phase 3.81036 degrees (where phase=0 is maximum Y).
P Attempting to write to serial X(V) Y(V) theta(rad) 0.366853 0 25
TIME 1554860123592
NWIRE 135600 764.177 624.585 -1.44644 426.523 2.06034
NWIRE 135647 912.5 144 1.5708 360 1.6
P Frequency 1 is currently at phase 3.77148 degrees (where phase=0 is maximum Y).
P Attempting to write to serial X(V) Y(V) theta(rad) 0.370227 0 25
TIME 1554860123601
NWIRE 135600 763.5 625.5 -1.3734 397.538 2.23529
NWIRE 135647 912.5 143 1.5708 360 1.6
P Frequency 1 is currently at phase 3.72829 degrees (where phase=0 is maximum Y).
P Attempting to write to serial X(V) Y(V) theta(rad) 0.371085 0 25
TIME 1554860123611
NWIRE 135600 763.327 625.865 -1.3734 398.077 2.17391
NWIRE 135647 912.5 143.5 1.5708 375 1.66667
P Frequency 1 is currently at phase 3.69373 degrees (where phase=0 is maximum Y).
P Attempting to write to serial X(V) Y(V) theta(rad) 0.370208 0 25
TIME 1554860123620
NWIRE 135600 763.5 625 -1.32582 418.353 2.26786
NWIRE 135647 912.5 143 1.5708 360 1.6
P Frequency 1 is currently at phase 3.65485 degrees (where phase=0 is maximum Y).
P Attempting to write to serial X(V) Y(V) theta(rad) 0.372856 0 25
TIME 1554860123629
NWIRE 135600 762.971 625.118 -1.32582 455.882 2.01613
NWIRE 135647 912.5 142.5 1.5708 375 1.66667
P Frequency 1 is currently at phase 3.61597 degrees (where phase=0 is maximum Y).
P Attempting to write to serial X(V) Y(V) theta(rad) 0.370198 0 25
TIME 1554860123638
NWIRE 135600 763.5 625.5 -1.32582 439.235 2.29825
NWIRE 135647 913 142.5 1.5708 350 1.78571
P Frequency 1 is currently at phase 3.5771 degrees (where phase=0 is maximum Y).
P Attempting to write to serial X(V) Y(V) theta(rad) 0.371516 0 25
TIME 1554860123647
NWIRE 135600 763.235 625.059 -1.32582 415.059 2.25
NWIRE 135647 913 143 1.5708 336 1.71429
P Frequency 1 is currently at phase 3.53822 degrees (where phase=0 is maximum Y).
P Attempting to write to serial X(V) Y(V) theta(rad) 0.372102 0 25
TIME 1554860123656
NWIRE 135600 763.118 625.029 -1.32582 452.118 2.06557
NWIRE 135647 912.5 142.5 1.5708 375 1.66667
P Frequency 1 is currently at phase 3.49502 degrees (where phase=0 is maximum Y).
P Attempting to write to serial X(V) Y(V) theta(rad) 0.370829 0 25
TIME 1554860123665
NWIRE 135600 763.371 625.082 -1.35213 456.188 2.25954
NWIRE 135647 913 142 1.5708 384 1.5
P Frequency 1 is currently at phase 3.46046 degrees (where phase=0 is maximum Y).
P Attempting to write to serial X(V) Y(V) theta(rad) 0.37162 0 25
TIME 1554860123674
NWIRE 135600 763.212 625.942 -1.3734 417.308 2.21429
NWIRE 135647 913 142 1.5708 336 1.71429
P Frequency 1 is currently at phase 3.41727 degrees (where phase=0 is maximum Y).
P Attempting to write to serial X(V) Y(V) theta(rad) 0.371659 0 25
TIME 1554860123683
NWIRE 135600 763.203 625.784 -1.40565 420 2.20238
NWIRE 135647 913 142 1.5708 336 1.71429
P Frequency 1 is currently at phase 3.37839 degrees (where phase=0 is maximum Y).
P Attempting to write to serial X(V) Y(V) theta(rad) 0.370548 0 25
TIME 1554860123692
NWIRE 135600 763.423 625.885 -1.3734 387.077 2.17647
NWIRE 135647 913.5 141.5 1.5708 375 1.66667
P Frequency 1 is currently at phase 3.33951 degrees (where phase=0 is maximum Y).
P Attempting to write to serial X(V) Y(V) theta(rad) 0.372664 0 25
TIME 1554860123701
NWIRE 135600 763 626 1.5708 420 2.14286
NWIRE 135647 913.5 142 1.5708 390 1.73333
P Frequency 1 is currently at phase 3.30064 degrees (where phase=0 is maximum Y).
P Attempting to write to serial X(V) Y(V) theta(rad) 0.372104 0 25
TIME 1554860123710
NWIRE 135600 763.111 625.258 -1.30454 407.385 2.06875
NWIRE 135647 913.5 141.5 1.5708 375 1.66667
P Frequency 1 is currently at phase 3.26176 degrees (where phase=0 is maximum Y).
P Attempting to write to serial X(V) Y(V) theta(rad) 0.371464 0 25
TIME 1554860123719
NWIRE 135600 763.238 625.792 -1.30454 455.077 2.04706
NWIRE 135647 913 141.5 1.5708 350 1.78571
P Frequency 1 is currently at phase 3.21856 degrees (where phase=0 is maximum Y).
P Attempting to write to serial X(V) Y(V) theta(rad) 0.371231 0 25
TIME 1554860123728
NWIRE 135600 763.284 625.797 -1.40565 439.703 2.14943
NWIRE 135647 913 141.5 1.5708 350 1.78571
P Frequency 1 is currently at phase 3.184 degrees (where phase=0 is maximum Y).
P Attempting to write to serial X(V) Y(V) theta(rad) 0.371911 0 25
TIME 1554860123737
NWIRE 135600 763.147 625.412 -1.32582 426.471 2.15517
NWIRE 135647 913.045 141.538 1.48766 385.338 1.68681
P Frequency 1 is currently at phase 3.14513 degrees (where phase=0 is maximum Y).
P Attempting to write to serial X(V) Y(V) theta(rad) 0.369367 0 25
TIME 1554860123746
NWIRE 135600 763.653 625.312 -1.35213 403.73 2.26829
NWIRE 135647 913 141.5 1.5708 350 1.78571
P Frequency 1 is currently at phase 3.10625 degrees (where phase=0 is maximum Y).
P Attempting to write to serial X(V) Y(V) theta(rad) 0.370433 0 25
TIME 1554860123755
NWIRE 135600 763.438 625.796 -1.22203 421.664 2.09639
NWIRE 135647 912.666 141.986 1.48766 349.931 1.71512
P Frequency 1 is currently at phase 3.06737 degrees (where phase=0 is maximum Y).
P Attempting to write to serial X(V) Y(V) theta(rad) 0.368976 0 25
TIME 1554860123764
NWIRE 135600 763.726 624.897 -1.21203 416.712 2.22222
NWIRE 135647 913.5 142.5 1.5708 375 1.66667
P Frequency 1 is currently at phase 3.02418 degrees (where phase=0 is maximum Y).
P Attempting to write to serial X(V) Y(V) theta(rad) 0.369018 0 25
TIME 1554860123773
NWIRE 135600 763.715 625.368 -1.13839 432.737 2.15271
NWIRE 135647 911.824 142.294 1.32582 401.176 1.77419
P Frequency 1 is currently at phase 2.98962 degrees (where phase=0 is maximum Y).
P Attempting to write to serial X(V) Y(V) theta(rad) 0.370512 0 25
TIME 1554860123783
NWIRE 135600 763.414 625.408 -1.07145 427.796 2.21839
NWIRE 135647 912.5 142.5 1.5708 375 1.66667
P Frequency 1 is currently at phase 2.95074 degrees (where phase=0 is maximum Y).
P Attempting to write to serial X(V) Y(V) theta(rad) 0.368413 0 25
TIME 1554860123792
NWIRE 135600 763.83 625.406 -1.0637 416.349 2.21986
NWIRE 135647 912.5 142.5 1.5708 375 1.66667
P Frequency 1 is currently at phase 2.91186 degrees (where phase=0 is maximum Y).
P Attempting to write to serial X(V) Y(V) theta(rad) 0.367073 0 25
TIME 1554860123801
NWIRE 135600 764.093 625.554 -1.04272 376.29 2.29214
NWIRE 135647 912.5 142.5 1.5708 375 1.66667
P Frequency 1 is currently at phase 2.86867 degrees (where phase=0 is maximum Y).
P Attempting to write to serial X(V) Y(V) theta(rad) 0.367654 0 25
TIME 1554860123810
NWIRE 135600 763.973 625.478 -0.885067 411.04 2.3
NWIRE 135647 912.5 142.5 1.5708 375 1.66667
P Frequency 1 is currently at phase 2.83411 degrees (where phase=0 is maximum Y).
P Attempting to write to serial X(V) Y(V) theta(rad) 0.366441 0 25
TIME 1554860123819
NWIRE 135600 764.21 625.277 -0.915101 389.253 2.39713
NWIRE 135647 912.5 142 1.5708 360 1.6
P Frequency 1 is currently at phase 2.79523 degrees (where phase=0 is maximum Y).
P Attempting to write to serial X(V) Y(V) theta(rad) 0.363703 0 25
TIME 1554860123828
NWIRE 135600 764.75 624.75 -0.785398 418 2.31579
NWIRE 135647 912.5 141.5 1.5708 375 1.66667
P Frequency 1 is currently at phase 2.75204 degrees (where phase=0 is maximum Y).
P Attempting to write to serial X(V) Y(V) theta(rad) 0.367327 0 25
TIME 1554860123837
NWIRE 135600 764.021 624.977 -0.828849 422.566 2.31364
NWIRE 135647 912.5 142 1.5708 390 1.73333
P Frequency 1 is currently at phase 2.71316 degrees (where phase=0 is maximum Y).
P Attempting to write to serial X(V) Y(V) theta(rad) 0.362386 0 25
TIME 1554860123846
NWIRE 135600 765 624.5 -0.785398 408.5 2.26316
NWIRE 135647 912 142.5 1.5708 400 1.5625
P Frequency 1 is currently at phase 2.6786 degrees (where phase=0 is maximum Y).
P Attempting to write to serial X(V) Y(V) theta(rad) 0.364853 0 25
TIME 1554860123855
NWIRE 135600 764.5 625 -0.785398 427.5 2.36842
NWIRE 135647 912.5 142.5 1.5708 375 1.66667
P Frequency 1 is currently at phase 2.63972 degrees (where phase=0 is maximum Y).
P Attempting to write to serial X(V) Y(V) theta(rad) 0.365268 0 25
TIME 1554860123864
NWIRE 135600 764.411 624.891 -0.68573 412.203 2.48634
NWIRE 135647 912.5 142.5 1.5708 375 1.66667
P Frequency 1 is currently at phase 2.59653 degrees (where phase=0 is maximum Y).
P Attempting to write to serial X(V) Y(V) theta(rad) 0.359188 0 25
TIME 1554860123873
NWIRE 135600 765.615 624.423 -0.588003 373.846 2.4
NWIRE 135647 912.5 142.5 1.5708 375 1.66667
P Frequency 1 is currently at phase 2.55765 degrees (where phase=0 is maximum Y).
P Attempting to write to serial X(V) Y(V) theta(rad) 0.358047 0 25
TIME 1554860123882
NWIRE 135600 765.831 624.263 -0.62025 404.108 2.38393
NWIRE 135647 912.5 142 1.5708 360 1.6
P Frequency 1 is currently at phase 2.51877 degrees (where phase=0 is maximum Y).
P Attempting to write to serial X(V) Y(V) theta(rad) 0.360613 0 25
TIME 1554860123891
NWIRE 135600 765.308 624.461 -0.588003 424.615 2.6087
NWIRE 135647 912.09 142.492 1.48014 392.025 1.67456
P Frequency 1 is currently at phase 2.47989 degrees (where phase=0 is maximum Y).
P Attempting to write to serial X(V) Y(V) theta(rad) 0.357678 0 25
TIME 1554860123900
NWIRE 135600 765.882 623.788 -0.507099 410.302 2.53435
NWIRE 135647 912.5 142.5 1.5708 375 1.66667
P Frequency 1 is currently at phase 2.44102 degrees (where phase=0 is maximum Y).
P Attempting to write to serial X(V) Y(V) theta(rad) 0.35652 0 25
TIME 1554860123909
NWIRE 135600 766.1 624.2 -0.463648 429.2 2.55172
NWIRE 135647 912.5 141.5 1.5708 375 1.66667
P Frequency 1 is currently at phase 2.40214 degrees (where phase=0 is maximum Y).
P Attempting to write to serial X(V) Y(V) theta(rad) 0.359465 0 25
TIME 1554860123918
NWIRE 135600 765.5 624 -0.463648 417.6 2.48276
NWIRE 135647 912.5 142 1.5708 390 1.73333
P Frequency 1 is currently at phase 2.36326 degrees (where phase=0 is maximum Y).
P Attempting to write to serial X(V) Y(V) theta(rad) 0.356397 0 25
TIME 1554860123927
NWIRE 135600 766.1 624.2 -0.463648 406 2.41379
NWIRE 135647 912.5 142 1.5708 360 1.6
P Frequency 1 is currently at phase 2.32439 degrees (where phase=0 is maximum Y).
P Attempting to write to serial X(V) Y(V) theta(rad) 0.358399 0 25
TIME 1554860123936
NWIRE 135600 765.688 623.736 -0.571338 443.653 2.30303
NWIRE 135647 912.5 142 1.5708 360 1.6
P Frequency 1 is currently at phase 2.28551 degrees (where phase=0 is maximum Y).
P Attempting to write to serial X(V) Y(V) theta(rad) 0.357375 0 25
TIME 1554860123945
NWIRE 135600 765.88 623.805 -0.551655 442.592 2.50246
NWIRE 135647 912 141.5 1.5708 400 1.5625
P Frequency 1 is currently at phase 2.24663 degrees (where phase=0 is maximum Y).
P Attempting to write to serial X(V) Y(V) theta(rad) 0.356608 0 25
TIME 1554860123954
NWIRE 135600 766.02 623.86 -0.643501 395.64 2.49206
NWIRE 135647 912 141.5 1.5708 350 1.78571
P Frequency 1 is currently at phase 2.20775 degrees (where phase=0 is maximum Y).
P Attempting to write to serial X(V) Y(V) theta(rad) 0.357193 0 25
TIME 1554860123964
NWIRE 135600 765.89 624.488 -0.674741 436.39 2.53571
NWIRE 135647 911.5 142 1.5708 390 1.73333
P Frequency 1 is currently at phase 2.16888 degrees (where phase=0 is maximum Y).
P Attempting to write to serial X(V) Y(V) theta(rad) 0.356864 0 25
TIME 1554860123973
NWIRE 135600 765.943 624.319 -0.68573 389.406 2.42778
NWIRE 135647 912 141.5 1.5708 350 1.78571
P Frequency 1 is currently at phase 2.13 degrees (where phase=0 is maximum Y).
P Attempting to write to serial X(V) Y(V) theta(rad) 0.358463 0 25
TIME 1554860123982
NWIRE 135600 765.612 624.547 -0.708626 389.647 2.50435
NWIRE 135647 911.5 142 1.5708 360 1.6
P Frequency 1 is currently at phase 2.0868 degrees (where phase=0 is maximum Y).
P Attempting to write to serial X(V) Y(V) theta(rad) 0.355789 0 25
TIME 1554860123991
NWIRE 135600 766.133 623.657 -0.702257 416.379 2.28261
NWIRE 135647 911.5 142 1.5708 390 1.73333
P Frequency 1 is currently at phase 2.05225 degrees (where phase=0 is maximum Y).
P Attempting to write to serial X(V) Y(V) theta(rad) 0.355132 0 25
TIME 1554860124000
NWIRE 135600 766.25 624.25 -0.785398 374 2.58824
NWIRE 135647 912.5 141.5 1.5708 375 1.66667
P Frequency 1 is currently at phase 2.01337 degrees (where phase=0 is maximum Y).
P Attempting to write to serial X(V) Y(V) theta(rad) 0.356316 0 25
TIME 1554860124009
NWIRE 135600 766 624 -0.785398 414 2.55556
NWIRE 135647 912 141.5 1.5708 350 1.78571
P Frequency 1 is currently at phase 1.97449 degrees (where phase=0 is maximum Y).
P Attempting to write to serial X(V) Y(V) theta(rad) 0.35625 0 25
TIME 1554860124018
NWIRE 135600 766 624 -0.785398 396 2.44444
NWIRE 135647 911.5 142.5 1.5708 375 1.66667
P Frequency 1 is currently at phase 1.93129 degrees (where phase=0 is maximum Y).
P Attempting to write to serial X(V) Y(V) theta(rad) 0.358695 0 25
TIME 1554860124027
NWIRE 135600 765.5 624.5 -0.785398 414 2.55556
NWIRE 135647 911.5 142.5 1.5708 375 1.66667
P Frequency 1 is currently at phase 1.89674 degrees (where phase=0 is maximum Y).
P Attempting to write to serial X(V) Y(V) theta(rad) 0.357101 0 25
TIME 1554860124036
NWIRE 135600 765.806 623.886 -0.819867 409.002 2.607
NWIRE 135647 911.5 142 1.5708 360 1.6
P Frequency 1 is currently at phase 1.85354 degrees (where phase=0 is maximum Y).
P Attempting to write to serial X(V) Y(V) theta(rad) 0.354812 0 25
TIME 1554860124045
NWIRE 135600 766.25 623.75 -0.785398 387 2.38889
NWIRE 135647 911.5 142.5 1.5708 375 1.66667
P Frequency 1 is currently at phase 1.81466 degrees (where phase=0 is maximum Y).
P Attempting to write to serial X(V) Y(V) theta(rad) 0.355996 0 25
TIME 1554860124054
NWIRE 135600 766 623.5 -0.785398 365.5 2.52941
NWIRE 135647 911.5 142 1.5708 360 1.6
P Frequency 1 is currently at phase 1.77579 degrees (where phase=0 is maximum Y).
P Attempting to write to serial X(V) Y(V) theta(rad) 0.357185 0 25
TIME 1554860124063
NWIRE 135600 765.75 623.25 -0.785398 405 2.5
NWIRE 135647 911.5 142.5 1.5708 375 1.66667
P Frequency 1 is currently at phase 1.73691 degrees (where phase=0 is maximum Y).
P Attempting to write to serial X(V) Y(V) theta(rad) 0.355716 0 25
TIME 1554860124072
NWIRE 135600 766.03 623.077 -0.837981 411.315 2.40341
NWIRE 135647 911.5 142.5 1.5708 375 1.66667
P Frequency 1 is currently at phase 1.69803 degrees (where phase=0 is maximum Y).
P Attempting to write to serial X(V) Y(V) theta(rad) 0.356706 0 25
TIME 1554860124081
NWIRE 135600 765.82 622.74 -0.927295 387.4 2.29231
NWIRE 135647 911 141.5 1.5708 350 1.78571
P Frequency 1 is currently at phase 1.65915 degrees (where phase=0 is maximum Y).
P Attempting to write to serial X(V) Y(V) theta(rad) 0.356706 0 25
TIME 1554860124090
NWIRE 135600 765.808 623.538 -0.982794 412.154 2.42553
NWIRE 135647 911 142 1.5708 364 1.85714
P Frequency 1 is currently at phase 1.62028 degrees (where phase=0 is maximum Y).
P Attempting to write to serial X(V) Y(V) theta(rad) 0.357202 0 25
TIME 1554860124099
NWIRE 135600 765.697 623.685 -1.0122 412.405 2.3871
NWIRE 135647 911 142 1.5708 336 1.71429
P Frequency 1 is currently at phase 1.5814 degrees (where phase=0 is maximum Y).
P Attempting to write to serial X(V) Y(V) theta(rad) 0.351785 0 25
TIME 1554860124108
NWIRE 135600 766.763 622.831 -0.950547 458.757 2.2439
NWIRE 135647 911.5 142 1.5708 360 1.6
P Frequency 1 is currently at phase 1.54252 degrees (where phase=0 is maximum Y).
P Attempting to write to serial X(V) Y(V) theta(rad) 0.354378 0 25
TIME 1554860124117
NWIRE 135600 766.231 623.154 -0.982794 480 2.30769
NWIRE 135647 911.5 142 1.5708 360 1.6
P Frequency 1 is currently at phase 1.50364 degrees (where phase=0 is maximum Y).
P Attempting to write to serial X(V) Y(V) theta(rad) 0.355465 0 25
TIME 1554860124126
NWIRE 135600 766 623 -1.10715 460.8 2.25
NWIRE 135647 911 142 1.5708 336 1.71429
P Frequency 1 is currently at phase 1.46477 degrees (where phase=0 is maximum Y).
P Attempting to write to serial X(V) Y(V) theta(rad) 0.356906 0 25
TIME 1554860124135
NWIRE 135600 765.7 622.6 -1.10715 467.2 2.28125
NWIRE 135647 911 142 1.5708 336 1.71429
P Frequency 1 is currently at phase 1.42157 degrees (where phase=0 is maximum Y).
P Attempting to write to serial X(V) Y(V) theta(rad) 0.356595 0 25
TIME 1554860124145
NWIRE 135600 765.75 623.25 -1.24905 477 2.35556
NWIRE 135647 911 142 1.5708 336 1.71429
P Frequency 1 is currently at phase 1.38269 degrees (where phase=0 is maximum Y).
P Attempting to write to serial X(V) Y(V) theta(rad) 0.35896 0 25
TIME 1554860124154
NWIRE 135600 765.267 622.712 -1.14417 508.116 2.16757
NWIRE 135647 911.5 142 1.5708 360 1.6
P Frequency 1 is currently at phase 1.34814 degrees (where phase=0 is maximum Y).
P Attempting to write to serial X(V) Y(V) theta(rad) 0.355057 0 25
TIME 1554860124163
NWIRE 135600 766.034 622.414 -1.19029 476.965 2.39474
NWIRE 135647 910.77 142.622 1.40565 372.162 1.7
P Frequency 1 is currently at phase 1.30926 degrees (where phase=0 is maximum Y).
P Attempting to write to serial X(V) Y(V) theta(rad) 0.355519 0 25
TIME 1554860124172
NWIRE 135600 765.929 622.47 -1.17601 509.337 2.31088
NWIRE 135647 910.257 142.541 1.40565 396.973 1.59375
P Frequency 1 is currently at phase 1.26606 degrees (where phase=0 is maximum Y).
P Attempting to write to serial X(V) Y(V) theta(rad) 0.354596 0 25
TIME 1554860124181
NWIRE 135600 766.1 622.2 -1.24905 468.7 2.53488
NWIRE 135647 911.5 142 1.5708 360 1.6
P Frequency 1 is currently at phase 1.2315 degrees (where phase=0 is maximum Y).
P Attempting to write to serial X(V) Y(V) theta(rad) 0.355532 0 25
TIME 1554860124190
NWIRE 135600 765.9 623.3 -1.24905 506 2.3913
NWIRE 135647 911.5 142 1.5708 360 1.6
P Frequency 1 is currently at phase 1.18831 degrees (where phase=0 is maximum Y).
P Attempting to write to serial X(V) Y(V) theta(rad) 0.353119 0 25
TIME 1554860124199
NWIRE 135600 766.368 622.462 -1.2925 493.302 2.37143
NWIRE 135647 911.5 142 1.5708 360 1.6
P Frequency 1 is currently at phase 1.15375 degrees (where phase=0 is maximum Y).
P Attempting to write to serial X(V) Y(V) theta(rad) 0.354626 0 25
TIME 1554860124208
NWIRE 135600 766.053 622.012 -1.35213 481.929 2.31579
NWIRE 135647 911 142.5 1.5708 350 1.78571
P Frequency 1 is currently at phase 1.11055 degrees (where phase=0 is maximum Y).
P Attempting to write to serial X(V) Y(V) theta(rad) 0.356484 0 25
TIME 1554860124217
NWIRE 135600 765.67 622.601 -1.27934 524.294 2.31847
NWIRE 135647 910.5 142 1.5708 360 1.6
P Frequency 1 is currently at phase 1.07168 degrees (where phase=0 is maximum Y).
P Attempting to write to serial X(V) Y(V) theta(rad) 0.353318 0 25
TIME 1554860124226
NWIRE 135600 766.289 622.058 -1.3734 484.615 2.24
NWIRE 135647 910.5 143 1.5708 360 1.6
P Frequency 1 is currently at phase 1.0328 degrees (where phase=0 is maximum Y).
P Attempting to write to serial X(V) Y(V) theta(rad) 0.355949 0 25
TIME 1554860124235
NWIRE 135600 765.75 622.25 -1.24905 468 2.31111
NWIRE 135647 910.5 143 1.5708 360 1.6
P Frequency 1 is currently at phase 0.993921 degrees (where phase=0 is maximum Y).
P Attempting to write to serial X(V) Y(V) theta(rad) 0.3584 0 25
TIME 1554860124244
NWIRE 135600 765.25 622.25 -1.24905 510.6 2.41304
NWIRE 135647 910.5 142.5 1.5708 375 1.66667
P Frequency 1 is currently at phase 0.955044 degrees (where phase=0 is maximum Y).
P Attempting to write to serial X(V) Y(V) theta(rad) 0.359583 0 25
TIME 1554860124253
NWIRE 135600 765.005 622.151 -1.27934 526.596 2.27044
NWIRE 135647 910.5 142.5 1.5708 375 1.66667
P Frequency 1 is currently at phase 0.916167 degrees (where phase=0 is maximum Y).
P Attempting to write to serial X(V) Y(V) theta(rad) 0.358272 0 25
TIME 1554860124262
NWIRE 135600 765.257 621.96 -1.40565 535.378 2.29032
NWIRE 135647 910 142.5 1.5708 400 1.5625
P Frequency 1 is currently at phase 0.87729 degrees (where phase=0 is maximum Y).
P Attempting to write to serial X(V) Y(V) theta(rad) 0.357884 0 25
TIME 1554860124271
NWIRE 135600 765.324 621.554 -1.40565 519.568 2.42697
NWIRE 135647 910.5 142.5 1.5708 375 1.66667
P Frequency 1 is currently at phase 0.838413 degrees (where phase=0 is maximum Y).
P Attempting to write to serial X(V) Y(V) theta(rad) 0.35894 0 25
TIME 1554860124280
NWIRE 135600 765.104 621.887 -1.2925 537.283 2.23009
NWIRE 135647 910.5 142 1.5708 360 1.6
P Frequency 1 is currently at phase 0.799535 degrees (where phase=0 is maximum Y).
P Attempting to write to serial X(V) Y(V) theta(rad) 0.360301 0 25
TIME 1554860124289
NWIRE 135600 764.824 622.206 -1.32582 509.529 2.32787
NWIRE 135647 910.5 142 1.5708 390 1.73333
P Frequency 1 is currently at phase 0.760658 degrees (where phase=0 is maximum Y).
P Attempting to write to serial X(V) Y(V) theta(rad) 0.361863 0 25
TIME 1554860124298
NWIRE 135600 764.505 622.151 -1.27934 530.973 2.28931
NWIRE 135647 910.5 142 1.5708 390 1.73333
P Frequency 1 is currently at phase 0.721781 degrees (where phase=0 is maximum Y).
P Attempting to write to serial X(V) Y(V) theta(rad) 0.361704 0 25
TIME 1554860124307
NWIRE 135600 764.53 622.382 -1.32582 502.353 2.29508
NWIRE 135647 910.5 142 1.5708 390 1.73333
P Frequency 1 is currently at phase 0.678584 degrees (where phase=0 is maximum Y).
P Attempting to write to serial X(V) Y(V) theta(rad) 0.360191 0 25
TIME 1554860124317
NWIRE 135600 764.824 622.054 -1.40565 510.649 2.1383
NWIRE 135647 910.5 142 1.5708 390 1.73333
P Frequency 1 is currently at phase 0.639707 degrees (where phase=0 is maximum Y).
P Attempting to write to serial X(V) Y(V) theta(rad) 0.360813 0 25
TIME 1554860124325
NWIRE 135600 764.692 622.038 -1.3734 474.5 2.31507
NWIRE 135647 910.5 142 1.5708 390 1.73333
P Frequency 1 is currently at phase 0.605149 degrees (where phase=0 is maximum Y).
P Attempting to write to serial X(V) Y(V) theta(rad) 0.363957 0 25
TIME 1554860124335
NWIRE 135600 764.059 621.765 -1.32582 470.824 2.37931
NWIRE 135647 910.5 142 1.5708 390 1.73333
P Frequency 1 is currently at phase 0.566272 degrees (where phase=0 is maximum Y).
P Attempting to write to serial X(V) Y(V) theta(rad) 0.361043 0 25
TIME 1554860124344
NWIRE 135600 764.635 621.827 -1.3734 481 2.28378
NWIRE 135647 910.5 141.5 1.5708 375 1.66667
P Frequency 1 is currently at phase 0.527395 degrees (where phase=0 is maximum Y).
P Attempting to write to serial X(V) Y(V) theta(rad) 0.358592 0 25
TIME 1554860124353
NWIRE 135600 765.115 621.923 -1.3734 474.5 2.31507
NWIRE 135647 910.5 141.5 1.5708 375 1.66667
P Frequency 1 is currently at phase 0.484198 degrees (where phase=0 is maximum Y).
P Attempting to write to serial X(V) Y(V) theta(rad) 0.358023 0 25
TIME 1554860124362
NWIRE 135600 765.219 622.024 -1.46014 505.366 2.11429
NWIRE 135647 910.5 141.5 1.5708 375 1.66667
P Frequency 1 is currently at phase 0.44964 degrees (where phase=0 is maximum Y).
P Attempting to write to serial X(V) Y(V) theta(rad) 0.35738 0 25
TIME 1554860124371
NWIRE 135600 765.338 622.473 -1.40565 493.108 2.30337
NWIRE 135647 910.5 142 1.5708 390 1.73333
P Frequency 1 is currently at phase 0.410763 degrees (where phase=0 is maximum Y).
P Attempting to write to serial X(V) Y(V) theta(rad) 0.355625 0 25
TIME 1554860124380
NWIRE 135600 765.677 622.085 -1.44644 496.8 2.35897
NWIRE 135647 910.5 142 1.5708 390 1.73333
P Frequency 1 is currently at phase 0.371886 degrees (where phase=0 is maximum Y).
P Attempting to write to serial X(V) Y(V) theta(rad) 0.358664 0 25
TIME 1554860124389
NWIRE 135600 765.06 622.42 -1.39094 502.92 2.30909
NWIRE 135647 910.5 142 1.5708 390 1.73333
P Frequency 1 is currently at phase 0.328689 degrees (where phase=0 is maximum Y).
P Attempting to write to serial X(V) Y(V) theta(rad) 0.355302 0 25
TIME 1554860124398
NWIRE 135600 765.721 622.096 -1.43824 465.013 2.55882
NWIRE 135647 911 142 1.5708 364 1.85714
P Frequency 1 is currently at phase 0.294132 degrees (where phase=0 is maximum Y).
P Attempting to write to serial X(V) Y(V) theta(rad) 0.3573 0 25
TIME 1554860124407
NWIRE 135600 765.311 622.135 -1.40565 447.243 2.34524
NWIRE 135647 910.5 142.5 1.5708 375 1.66667
P Frequency 1 is currently at phase 0.250935 degrees (where phase=0 is maximum Y).
P Attempting to write to serial X(V) Y(V) theta(rad) 0.358871 0 25
TIME 1554860124416
NWIRE 135600 764.988 622.11 -1.46014 494.634 2.4
NWIRE 135647 909.635 142.173 1.3734 388.769 1.75
P FPS: 110
P Time Report ===============================
P get frame           6185.52 ns     (68%)
P to grayscale           0.00 ns     (0%)
P smooth and threshold1149.32 ns     (13%)
P get contours         466.06 ns     (5%)
P identify nanowires   108.60 ns     (1%)
P track nanowires        9.05 ns     (0%)
P emit frames         1108.60 ns     (12%)
P idle                  22.62 ns     (0%)
P Total time: 2000 ms
P Frames: 221
P FPS: 110
P Frequency 1 is currently at phase 0.212058 degrees (where phase=0 is maximum Y).
P Attempting to write to serial X(V) Y(V) theta(rad) 0.35983 0 25
TIME 1554860124425
NWIRE 135600 764.788 621.953 -1.35213 458.824 2.30769
NWIRE 135647 910.5 142 1.5708 390 1.73333
P Frequency 1 is currently at phase 0.17318 degrees (where phase=0 is maximum Y).
P Attempting to write to serial X(V) Y(V) theta(rad) 0.358727 0 25
TIME 1554860124434
NWIRE 135600 765 622.5 1.5708 462 2.35714
NWIRE 135647 911 141.5 1.5708 378 1.92857
P Frequency 1 is currently at phase 0.134303 degrees (where phase=0 is maximum Y).
P Attempting to write to serial X(V) Y(V) theta(rad) 0.358683 0 25
TIME 1554860124443
NWIRE 135600 765 621.5 1.5708 462 2.35714
NWIRE 135647 911 142 1.5708 364 1.85714
P Frequency 1 is currently at phase 0.0954259 degrees (where phase=0 is maximum Y).
P Attempting to write to serial X(V) Y(V) theta(rad) 0.359526 0 25
TIME 1554860124452
NWIRE 135600 764.823 621.091 -1.46014 495.244 2.36641
NWIRE 135647 911 142.5 1.5708 400 1.5625
P Frequency 1 is currently at phase 0.052229 degrees (where phase=0 is maximum Y).
P Attempting to write to serial X(V) Y(V) theta(rad) 0.361562 0 25
TIME 1554860124461
NWIRE 135600 764.41 620.992 -1.48014 537.434 2.19075
NWIRE 135647 911 142 1.5708 364 1.85714
P Frequency 1 is currently at phase 0.0176715 degrees (where phase=0 is maximum Y).
P Attempting to write to serial X(V) Y(V) theta(rad) 0.360229 0 25
TIME 1554860124470
NWIRE 135600 764.669 621.146 -1.44644 495 2.35043
NWIRE 135647 911.5 142 1.5708 390 1.73333
P Frequency 1 is currently at phase 6.26198 degrees (where phase=0 is maximum Y).
P Attempting to write to serial X(V) Y(V) theta(rad) 0.359987 0 25
TIME 1554860124479
NWIRE 135600 764.71 620.53 -1.4289 495.6 2.24762
NWIRE 135647 911.5 141.5 1.5708 375 1.66667
P Frequency 1 is currently at phase 6.2231 degrees (where phase=0 is maximum Y).
P Attempting to write to serial X(V) Y(V) theta(rad) 0.360789 0 25
TIME 1554860124488
NWIRE 135600 764.543 620.616 -1.46014 542.439 2.30216
NWIRE 135647 911 141 1.5708 416 1.625
P Frequency 1 is currently at phase 6.18423 degrees (where phase=0 is maximum Y).
P Attempting to write to serial X(V) Y(V) theta(rad) 0.356606 0 25
TIME 1554860124497
NWIRE 135600 765.369 620.073 -1.48766 475.662 2.47305
NWIRE 135647 911 141.5 1.5708 350 1.78571
P Frequency 1 is currently at phase 6.14535 degrees (where phase=0 is maximum Y).
P Attempting to write to serial X(V) Y(V) theta(rad) 0.35705 0 25
TIME 1554860124506
NWIRE 135600 765.27 619.878 -1.40565 493.784 2.41379
NWIRE 135647 911 141 1.5708 416 1.625
P Frequency 1 is currently at phase 6.10647 degrees (where phase=0 is maximum Y).
P Attempting to write to serial X(V) Y(V) theta(rad) 0.358417 0 25
TIME 1554860124516
NWIRE 135600 764.988 620.316 -1.39094 483 2.32919
NWIRE 135647 911 141 1.5708 364 1.85714
P Frequency 1 is currently at phase 6.06759 degrees (where phase=0 is maximum Y).
P Attempting to write to serial X(V) Y(V) theta(rad) 0.357431 0 25
TIME 1554860124525
NWIRE 135600 765.176 620.446 -1.40565 470.946 2.41176
NWIRE 135647 911.5 140.5 1.5708 375 1.66667
P Frequency 1 is currently at phase 6.02872 degrees (where phase=0 is maximum Y).
P Attempting to write to serial X(V) Y(V) theta(rad) 0.356809 0 25
TIME 1554860124534
NWIRE 135600 765.29 620.47 -1.4289 461.72 2.45361
NWIRE 135647 911.5 141 1.5708 390 1.73333
P Frequency 1 is currently at phase 5.98552 degrees (where phase=0 is maximum Y).
P Attempting to write to serial X(V) Y(V) theta(rad) 0.356528 0 25
TIME 1554860124543
NWIRE 135600 765.336 620.152 -1.39094 450.912 2.37662
NWIRE 135647 911.5 140.5 1.5708 375 1.66667
P Frequency 1 is currently at phase 5.95096 degrees (where phase=0 is maximum Y).
P Attempting to write to serial X(V) Y(V) theta(rad) 0.357281 0 25
TIME 1554860124552
NWIRE 135600 765.176 619.946 -1.40565 501.838 2.39773
NWIRE 135647 911 140.5 1.5708 400 1.5625
P Frequency 1 is currently at phase 5.90776 degrees (where phase=0 is maximum Y).
P Attempting to write to serial X(V) Y(V) theta(rad) 0.358262 0 25
TIME 1554860124561
NWIRE 135600 764.971 619.389 -1.3633 493.422 2.30634
NWIRE 135647 911.5 140.5 1.5708 375 1.66667
P Frequency 1 is currently at phase 5.86889 degrees (where phase=0 is maximum Y).
P Attempting to write to serial X(V) Y(V) theta(rad) 0.358285 0 25
TIME 1554860124570
NWIRE 135600 764.958 619.988 -1.30454 477.231 2.27879
NWIRE 135647 911.5 140.5 1.5708 375 1.66667
P Frequency 1 is currently at phase 5.83001 degrees (where phase=0 is maximum Y).
P Attempting to write to serial X(V) Y(V) theta(rad) 0.357643 0 25
TIME 1554860124579
NWIRE 135600 765.077 620.115 -1.3734 474.5 2.31507
NWIRE 135647 911.5 140.5 1.5708 375 1.66667
P Frequency 1 is currently at phase 5.79113 degrees (where phase=0 is maximum Y).
P Attempting to write to serial X(V) Y(V) theta(rad) 0.358647 0 25
TIME 1554860124588
NWIRE 135600 764.868 620.462 -1.2925 447.17 2.37
NWIRE 135647 912 140 1.5708 336 1.71429
P Frequency 1 is currently at phase 5.75658 degrees (where phase=0 is maximum Y).
P Attempting to write to serial X(V) Y(V) theta(rad) 0.357691 0 25
TIME 1554860124597
NWIRE 135600 765.05 620.35 -1.24905 477 2.35556
NWIRE 135647 912 140 1.5708 336 1.71429
P Frequency 1 is currently at phase 5.71338 degrees (where phase=0 is maximum Y).
P Attempting to write to serial X(V) Y(V) theta(rad) 0.357898 0 25
TIME 1554860124606
NWIRE 135600 765 620.5 -1.24905 502.9 2.2766
NWIRE 135647 912.5 141 1.5708 360 1.6
P Frequency 1 is currently at phase 5.6745 degrees (where phase=0 is maximum Y).
P Attempting to write to serial X(V) Y(V) theta(rad) 0.355343 0 25
TIME 1554860124615
NWIRE 135600 765.5 620.5 -1.10715 452.6 2.35484
NWIRE 135647 912.5 140 1.5708 360 1.6
P Frequency 1 is currently at phase 5.63562 degrees (where phase=0 is maximum Y).
P Attempting to write to serial X(V) Y(V) theta(rad) 0.352777 0 25
TIME 1554860124624
NWIRE 135600 766 620.5 -1.10715 458.8 2.3871
NWIRE 135647 912.5 140.5 1.5708 375 1.66667
P Frequency 1 is currently at phase 5.59675 degrees (where phase=0 is maximum Y).
P Attempting to write to serial X(V) Y(V) theta(rad) 0.355446 0 25
TIME 1554860124633
NWIRE 135600 765.455 619.981 -1.17227 473.28 2.4083
NWIRE 135647 912.5 140 1.5708 360 1.6
P Frequency 1 is currently at phase 5.55787 degrees (where phase=0 is maximum Y).
P Attempting to write to serial X(V) Y(V) theta(rad) 0.355167 0 25
TIME 1554860124642
NWIRE 135600 765.5 620 -1.10715 492.8 2.40625
NWIRE 135647 912.5 140 1.5708 360 1.6
P Frequency 1 is currently at phase 5.51899 degrees (where phase=0 is maximum Y).
P Attempting to write to serial X(V) Y(V) theta(rad) 0.355282 0 25
TIME 1554860124651
NWIRE 135600 765.466 620.354 -1.0122 484.888 2.29927
NWIRE 135647 912.5 140.5 1.5708 375 1.66667
P Frequency 1 is currently at phase 5.48012 degrees (where phase=0 is maximum Y).
P Attempting to write to serial X(V) Y(V) theta(rad) 0.355058 0 25
TIME 1554860124660
NWIRE 135600 765.5 620 -1.0122 438.876 2.54032
NWIRE 135647 912 140.5 1.5708 350 1.78571
P Frequency 1 is currently at phase 5.44124 degrees (where phase=0 is maximum Y).
P Attempting to write to serial X(V) Y(V) theta(rad) 0.352936 0 25
TIME 1554860124669
NWIRE 135600 765.912 619.647 -1.03038 504.088 2.26437
NWIRE 135647 912 140.5 1.5708 400 1.5625
P Frequency 1 is currently at phase 5.40236 degrees (where phase=0 is maximum Y).
P Attempting to write to serial X(V) Y(V) theta(rad) 0.352605 0 25
TIME 1554860124678
NWIRE 135600 765.965 619.541 -0.86217 466.824 2.42188
NWIRE 135647 912.5 141 1.5708 360 1.6
P Frequency 1 is currently at phase 5.35916 degrees (where phase=0 is maximum Y).
P Attempting to write to serial X(V) Y(V) theta(rad) 0.350477 0 25
TIME 1554860124688
NWIRE 135600 766.375 619.385 -0.825377 448.879 2.58798
NWIRE 135647 912.5 140.5 1.5708 375 1.66667
P Frequency 1 is currently at phase 5.32461 degrees (where phase=0 is maximum Y).
P Attempting to write to serial X(V) Y(V) theta(rad) 0.351033 0 25
TIME 1554860124697
NWIRE 135600 766.25 619.25 -0.785398 456 2.52632
NWIRE 135647 912.5 141 1.5708 360 1.6
P Frequency 1 is currently at phase 5.28141 degrees (where phase=0 is maximum Y).
P Attempting to write to serial X(V) Y(V) theta(rad) 0.348107 0 25
TIME 1554860124706
NWIRE 135600 766.819 619.221 -0.71883 466.779 2.37584
NWIRE 135647 910.892 140.938 1.30454 392.615 1.64773
P Frequency 1 is currently at phase 5.24685 degrees (where phase=0 is maximum Y).
P Attempting to write to serial X(V) Y(V) theta(rad) 0.349622 0 25
TIME 1554860124715
NWIRE 135600 766.5 619 -0.785398 465.5 2.57895
NWIRE 135647 910.817 141.055 1.27934 378.716 1.6125
P Frequency 1 is currently at phase 5.20366 degrees (where phase=0 is maximum Y).
P Attempting to write to serial X(V) Y(V) theta(rad) 0.351274 0 25
TIME 1554860124724
NWIRE 135600 766.156 619.287 -0.694738 463.033 2.5619
NWIRE 135647 911.5 140.5 1.5708 375 1.66667
P Frequency 1 is currently at phase 5.16478 degrees (where phase=0 is maximum Y).
P Attempting to write to serial X(V) Y(V) theta(rad) 0.351614 0 25
TIME 1554860124733
NWIRE 135600 766.074 619.304 -0.62025 495.297 2.58824
NWIRE 135647 912 141 1.5708 336 1.71429
P Frequency 1 is currently at phase 5.13022 degrees (where phase=0 is maximum Y).
P Attempting to write to serial X(V) Y(V) theta(rad) 0.351387 0 25
TIME 1554860124742
NWIRE 135600 766.106 618.927 -0.602287 478.281 2.58712
NWIRE 135647 910.578 140.927 1.27934 374.972 1.67949
P Frequency 1 is currently at phase 5.09134 degrees (where phase=0 is maximum Y).
P Attempting to write to serial X(V) Y(V) theta(rad) 0.349415 0 25
TIME 1554860124751
NWIRE 135600 766.485 619.163 -0.551655 499.64 2.54206
NWIRE 135647 911.5 140.5 1.5708 375 1.66667
P Frequency 1 is currently at phase 5.04815 degrees (where phase=0 is maximum Y).
P Attempting to write to serial X(V) Y(V) theta(rad) 0.348761 0 25
TIME 1554860124760
NWIRE 135600 766.6 619.2 -0.463648 480 2.66667
NWIRE 135647 912 140.5 1.5708 350 1.78571
P Frequency 1 is currently at phase 5.00927 degrees (where phase=0 is maximum Y).
P Attempting to write to serial X(V) Y(V) theta(rad) 0.348665 0 25
TIME 1554860124769
NWIRE 135600 766.603 619.759 -0.380506 540.621 2.57692
NWIRE 135647 912.5 140.5 1.5708 345 1.53333
P Frequency 1 is currently at phase 4.97471 degrees (where phase=0 is maximum Y).
P Attempting to write to serial X(V) Y(V) theta(rad) 0.348299 0 25
TIME 1554860124778
NWIRE 135600 766.661 619.442 -0.348771 527.818 2.59281
NWIRE 135647 912.5 140.5 1.5708 375 1.66667
P Frequency 1 is currently at phase 4.93152 degrees (where phase=0 is maximum Y).
P Attempting to write to serial X(V) Y(V) theta(rad) 0.349778 0 25
TIME 1554860124787
NWIRE 135600 766.35 619.55 -0.321751 538.2 2.54348
NWIRE 135647 912.5 140.5 1.5708 375 1.66667
P Frequency 1 is currently at phase 4.89264 degrees (where phase=0 is maximum Y).
P Attempting to write to serial X(V) Y(V) theta(rad) 0.352181 0 25
TIME 1554860124796
NWIRE 135600 765.857 620.159 -0.298499 551.822 2.57789
NWIRE 135647 912 141.5 1.5708 322 1.64286
P Frequency 1 is currently at phase 4.85376 degrees (where phase=0 is maximum Y).
P Attempting to write to serial X(V) Y(V) theta(rad) 0.348149 0 25
TIME 1554860124805
NWIRE 135600 766.647 620.088 -0.244979 517.176 2.80357
NWIRE 135647 912 141 1.5708 336 1.71429
P Frequency 1 is currently at phase 4.81488 degrees (where phase=0 is maximum Y).
P Attempting to write to serial X(V) Y(V) theta(rad) 0.349464 0 25
TIME 1554860124814
NWIRE 135600 766.369 620.354 -0.266252 484.984 2.87838
NWIRE 135647 911.1 141.3 1.24905 355.2 1.54167
P Frequency 1 is currently at phase 4.77601 degrees (where phase=0 is maximum Y).
P Attempting to write to serial X(V) Y(V) theta(rad) 0.347995 0 25
TIME 1554860124823
NWIRE 135600 766.647 620.088 -0.244979 554.118 2.61667
NWIRE 135647 912.5 141 1.5708 360 1.6
P Frequency 1 is currently at phase 4.73713 degrees (where phase=0 is maximum Y).
P Attempting to write to serial X(V) Y(V) theta(rad) 0.347417 0 25
TIME 1554860124832
NWIRE 135600 766.746 620.435 -0.257324 534.839 2.71014
NWIRE 135647 910.9 141.2 1.24905 377.3 1.57143
P Frequency 1 is currently at phase 4.69825 degrees (where phase=0 is maximum Y).
P Attempting to write to serial X(V) Y(V) theta(rad) 0.344024 0 25
TIME 1554860124841
NWIRE 135600 767.405 620.432 -0.165149 505.297 2.78049
NWIRE 135647 911.5 141.5 1.5708 345 1.53333
P Frequency 1 is currently at phase 4.65937 degrees (where phase=0 is maximum Y).
P Attempting to write to serial X(V) Y(V) theta(rad) 0.343578 0 25
TIME 1554860124850
NWIRE 135600 767.475 620.357 -0.174672 521.309 2.71967
NWIRE 135647 910.379 141.448 1.19029 376.552 1.54762
P Frequency 1 is currently at phase 4.6205 degrees (where phase=0 is maximum Y).
P Attempting to write to serial X(V) Y(V) theta(rad) 0.343319 0 25
TIME 1554860124859
NWIRE 135600 767.507 620.558 -0.117109 506.939 2.78355
NWIRE 135647 910.5 141.5 1.21203 356.644 1.61417
P Frequency 1 is currently at phase 4.5773 degrees (where phase=0 is maximum Y).
P Attempting to write to serial X(V) Y(V) theta(rad) 0.338233 0 25
TIME 1554860124869
NWIRE 135600 768.5 620.5 -0.141897 500.08 2.82979
NWIRE 135647 911.594 140.941 1.47113 329.584 1.56164
P Frequency 1 is currently at phase 4.54274 degrees (where phase=0 is maximum Y).
P Attempting to write to serial X(V) Y(V) theta(rad) 0.34052 0 25
TIME 1554860124878
NWIRE 135600 768.02 620.674 -0.117109 512.71 2.86463
NWIRE 135647 911.5 141 1.5708 360 1.6
P Frequency 1 is currently at phase 4.49955 degrees (where phase=0 is maximum Y).
P Attempting to write to serial X(V) Y(V) theta(rad) 0.337649 0 25
TIME 1554860124887
NWIRE 135600 768.57 620.513 -0.135528 557.647 2.75316
NWIRE 135647 911.5 141 1.5708 360 1.6
P Frequency 1 is currently at phase 4.46499 degrees (where phase=0 is maximum Y).
P Attempting to write to serial X(V) Y(V) theta(rad) 0.342679 0 25
TIME 1554860124896
NWIRE 135600 767.544 620.573 -0.0767719 532.835 2.61828
NWIRE 135647 911.5 141.5 1.5708 345 1.53333
P Frequency 1 is currently at phase 4.42179 degrees (where phase=0 is maximum Y).
P Attempting to write to serial X(V) Y(V) theta(rad) 0.343225 0 25
TIME 1554860124905
NWIRE 135600 767.415 620.823 -0.124355 509.385 2.73636
NWIRE 135647 911.5 141.5 1.5708 345 1.53333
P Frequency 1 is currently at phase 4.38723 degrees (where phase=0 is maximum Y).
P Attempting to write to serial X(V) Y(V) theta(rad) 0.342036 0 25
TIME 1554860124914
NWIRE 135600 767.633 620.864 -0.152649 521.497 2.69399
NWIRE 135647 911.265 141.559 1.32582 355.235 1.62295
P Frequency 1 is currently at phase 4.34404 degrees (where phase=0 is maximum Y).
P Attempting to write to serial X(V) Y(V) theta(rad) 0.344726 0 25
TIME 1554860124923
NWIRE 135600 767.077 621.115 -0.124355 532.431 2.75893
NWIRE 135647 912 142 1.5708 308 1.57143
P Frequency 1 is currently at phase 4.30948 degrees (where phase=0 is maximum Y).
P Attempting to write to serial X(V) Y(V) theta(rad) 0.342335 0 25
TIME 1554860124932
NWIRE 135600 767.535 620.7 -0.174672 508.221 2.7897
NWIRE 135647 912.5 142.5 1.5708 345 1.53333
P Frequency 1 is currently at phase 4.26628 degrees (where phase=0 is maximum Y).
P Attempting to write to serial X(V) Y(V) theta(rad) 0.344312 0 25
TIME 1554860124941
NWIRE 135600 767.122 620.73 -0.165149 537.568 2.75294
NWIRE 135647 912.5 142 1.5708 330 1.46667
P Frequency 1 is currently at phase 4.23173 degrees (where phase=0 is maximum Y).
P Attempting to write to serial X(V) Y(V) theta(rad) 0.342474 0 25
TIME 1554860124950
NWIRE 135600 767.47 620.726 -0.110657 520.903 2.69048
NWIRE 135647 912.5 142.5 1.5708 345 1.53333
P Frequency 1 is currently at phase 4.19285 degrees (where phase=0 is maximum Y).
P Attempting to write to serial X(V) Y(V) theta(rad) 0.340002 0 25
TIME 1554860124959
NWIRE 135600 767.942 620.576 -0.135528 524.625 2.78033
NWIRE 135647 912.5 142.5 1.5708 345 1.53333
P Frequency 1 is currently at phase 4.14965 degrees (where phase=0 is maximum Y).
P Attempting to write to serial X(V) Y(V) theta(rad) 0.339603 0 25
TIME 1554860124968
NWIRE 135600 768 621 -0.104877 555.025 2.65942
NWIRE 135647 912.5 142.5 1.5708 345 1.53333
P Frequency 1 is currently at phase 4.11077 degrees (where phase=0 is maximum Y).
P Attempting to write to serial X(V) Y(V) theta(rad) 0.341659 0 25
TIME 1554860124977
NWIRE 135600 767.569 621.029 -0.0665682 521.239 2.945
NWIRE 135647 912.5 142 1.5708 360 1.6
P Frequency 1 is currently at phase 4.0719 degrees (where phase=0 is maximum Y).
P Attempting to write to serial X(V) Y(V) theta(rad) 0.341753 0 25
TIME 1554860124986
NWIRE 135600 767.53 621.21 -0.141897 519.4 2.70408
NWIRE 135647 912.5 142.5 1.5708 345 1.53333
P Frequency 1 is currently at phase 4.03302 degrees (where phase=0 is maximum Y).
P Attempting to write to serial X(V) Y(V) theta(rad) 0.339128 0 25
TIME 1554860124995
NWIRE 135600 768.033 620.812 -0.104877 518.225 2.86381
NWIRE 135647 912.5 142.5 1.5708 345 1.53333
P Frequency 1 is currently at phase 3.99414 degrees (where phase=0 is maximum Y).
P Attempting to write to serial X(V) Y(V) theta(rad) 0.341634 0 25
TIME 1554860125004
NWIRE 135600 767.512 620.653 -0.0767719 552 2.77174
NWIRE 135647 912.121 142.448 1.48766 359.117 1.53804
P Frequency 1 is currently at phase 3.95527 degrees (where phase=0 is maximum Y).
P Attempting to write to serial X(V) Y(V) theta(rad) 0.341662 0 25
TIME 1554860125013
NWIRE 135600 767.486 620.884 -0.117109 563.365 2.72764
NWIRE 135647 912.5 142 1.5708 360 1.6
P Frequency 1 is currently at phase 3.91639 degrees (where phase=0 is maximum Y).
P Attempting to write to serial X(V) Y(V) theta(rad) 0.339174 0 25
TIME 1554860125022
NWIRE 135600 767.962 620.545 -0.0831412 544.841 2.70175
NWIRE 135647 912 142.5 1.5708 368 1.4375
P Frequency 1 is currently at phase 3.87751 degrees (where phase=0 is maximum Y).
P Attempting to write to serial X(V) Y(V) theta(rad) 0.341088 0 25
TIME 1554860125031
NWIRE 135600 767.559 621.094 -0.0996687 530.941 2.62238
NWIRE 135647 912.5 142.5 1.5708 345 1.53333
P Frequency 1 is currently at phase 3.83863 degrees (where phase=0 is maximum Y).
P Attempting to write to serial X(V) Y(V) theta(rad) 0.338999 0 25
TIME 1554860125041
NWIRE 135600 767.955 620.555 -0.0996687 528.475 2.76259
NWIRE 135647 912.5 142.5 1.5708 345 1.53333
P Frequency 1 is currently at phase 3.79544 degrees (where phase=0 is maximum Y).
P Attempting to write to serial X(V) Y(V) theta(rad) 0.340998 0 25
TIME 1554860125050
NWIRE 135600 767.536 620.838 -0.104877 548.482 2.78731
NWIRE 135647 912 142.5 1.5708 368 1.4375
P Frequency 1 is currently at phase 3.76088 degrees (where phase=0 is maximum Y).
P Attempting to write to serial X(V) Y(V) theta(rad) 0.338401 0 25
TIME 1554860125059
NWIRE 135600 768.033 620.557 -0.0587558 540.172 2.6971
NWIRE 135647 912 142.5 1.5708 322 1.64286
P Frequency 1 is currently at phase 3.722 degrees (where phase=0 is maximum Y).
P Attempting to write to serial X(V) Y(V) theta(rad) 0.336218 0 25
TIME 1554860125068
NWIRE 135600 768.445 620.128 -0.0624188 518.825 2.93897
NWIRE 135647 912.5 142.5 1.5708 345 1.53333
P Frequency 1 is currently at phase 3.68312 degrees (where phase=0 is maximum Y).
P Attempting to write to serial X(V) Y(V) theta(rad) 0.338044 0 25
TIME 1554860125077
NWIRE 135600 768.058 620.993 -0.117109 555.249 2.64516
NWIRE 135647 912.5 142 1.5708 330 1.46667
P Frequency 1 is currently at phase 3.63993 degrees (where phase=0 is maximum Y).
P Attempting to write to serial X(V) Y(V) theta(rad) 0.338533 0 25
TIME 1554860125086
NWIRE 135600 767.939 620.978 -0.117109 496.232 2.92377
NWIRE 135647 912.5 142.5 1.5708 345 1.53333
P Frequency 1 is currently at phase 3.60537 degrees (where phase=0 is maximum Y).
P Attempting to write to serial X(V) Y(V) theta(rad) 0.338085 0 25
TIME 1554860125095
NWIRE 135600 768.006 620.555 -0.110657 513.293 2.82787
NWIRE 135647 912.5 142.5 1.5708 345 1.53333
P Frequency 1 is currently at phase 3.56217 degrees (where phase=0 is maximum Y).
P Attempting to write to serial X(V) Y(V) theta(rad) 0.33808 0 25
TIME 1554860125104
NWIRE 135600 767.985 620.852 -0.0996687 574.832 2.83916
NWIRE 135647 912.5 142 1.5708 360 1.6
P Frequency 1 is currently at phase 3.5233 degrees (where phase=0 is maximum Y).
P Attempting to write to serial X(V) Y(V) theta(rad) 0.339756 0 25
TIME 1554860125113
NWIRE 135600 767.629 620.812 -0.0713075 552.792 2.77778
NWIRE 135647 912.5 142.5 1.5708 345 1.53333
P Frequency 1 is currently at phase 3.48442 degrees (where phase=0 is maximum Y).
P Attempting to write to serial X(V) Y(V) theta(rad) 0.33733 0 25
TIME 1554860125122
NWIRE 135600 768.092 620.739 -0.124355 488.492 2.72222
NWIRE 135647 912.5 142 1.5708 360 1.6
P Frequency 1 is currently at phase 3.44122 degrees (where phase=0 is maximum Y).
P Attempting to write to serial X(V) Y(V) theta(rad) 0.337682 0 25
TIME 1554860125131
NWIRE 135600 768 621 -0.0906599 549.115 2.68354
NWIRE 135647 912.5 142.5 1.5708 345 1.53333
P Frequency 1 is currently at phase 3.40666 degrees (where phase=0 is maximum Y).
P Attempting to write to serial X(V) Y(V) theta(rad) 0.339916 0 25
TIME 1554860125140
NWIRE 135600 767.533 621.63 -0.0525831 553.605 2.76952
NWIRE 135647 912.5 142 1.5708 360 1.6
P Frequency 1 is currently at phase 3.36779 degrees (where phase=0 is maximum Y).
P Attempting to write to serial X(V) Y(V) theta(rad) 0.337845 0 25
TIME 1554860125149
NWIRE 135600 767.926 620.757 -0.0996687 511.931 2.83704
NWIRE 135647 912.5 141.5 1.5708 345 1.53333
P Frequency 1 is currently at phase 3.32891 degrees (where phase=0 is maximum Y).
P Attempting to write to serial X(V) Y(V) theta(rad) 0.337486 0 25
TIME 1554860125158
NWIRE 135600 767.976 620.781 -0.110657 506.342 2.88333
NWIRE 135647 913 141.5 1.5708 322 1.64286
P Frequency 1 is currently at phase 3.29003 degrees (where phase=0 is maximum Y).
P Attempting to write to serial X(V) Y(V) theta(rad) 0.340306 0 25
TIME 1554860125167
NWIRE 135600 767.392 621.138 -0.124355 549.354 2.79646
NWIRE 135647 912.5 142 1.5708 360 1.6
P Frequency 1 is currently at phase 3.25116 degrees (where phase=0 is maximum Y).
P Attempting to write to serial X(V) Y(V) theta(rad) 0.338935 0 25
TIME 1554860125176
NWIRE 135600 767.646 621.169 -0.124355 573.661 2.67797
NWIRE 135647 912.5 142.5 1.5708 345 1.53333
P Frequency 1 is currently at phase 3.21228 degrees (where phase=0 is maximum Y).
P Attempting to write to serial X(V) Y(V) theta(rad) 0.336794 0 25
TIME 1554860125185
NWIRE 135600 768.052 620.838 -0.152649 540.301 2.76087
NWIRE 135647 911.5 142 1.5708 360 1.6
P Frequency 1 is currently at phase 3.1734 degrees (where phase=0 is maximum Y).
P Attempting to write to serial X(V) Y(V) theta(rad) 0.337292 0 25
TIME 1554860125194
NWIRE 135600 767.931 620.946 -0.124355 550.231 2.70435
NWIRE 135647 911.5 142 1.5708 360 1.6
P Frequency 1 is currently at phase 3.13452 degrees (where phase=0 is maximum Y).
P Attempting to write to serial X(V) Y(V) theta(rad) 0.336684 0 25
TIME 1554860125203
NWIRE 135600 768.03 621.171 -0.174672 525.852 2.81356
NWIRE 135647 911.5 142.5 1.5708 345 1.53333
P Frequency 1 is currently at phase 3.09565 degrees (where phase=0 is maximum Y).
P Attempting to write to serial X(V) Y(V) theta(rad) 0.334062 0 25
TIME 1554860125213
NWIRE 135600 768.53 621.171 -0.174672 523.715 2.73222
NWIRE 135647 911.5 142.5 1.5708 345 1.53333
P Frequency 1 is currently at phase 3.05677 degrees (where phase=0 is maximum Y).
P Attempting to write to serial X(V) Y(V) theta(rad) 0.33365 0 25
TIME 1554860125222
NWIRE 135600 768.588 621.484 -0.179854 544.824 2.62733
NWIRE 135647 911.5 142 1.5708 360 1.6
P Frequency 1 is currently at phase 3.01789 degrees (where phase=0 is maximum Y).
P Attempting to write to serial X(V) Y(V) theta(rad) 0.33391 0 25
TIME 1554860125231
NWIRE 135600 768.512 621.053 -0.218669 552.341 2.65414
NWIRE 135647 911.5 142 1.5708 360 1.6
P Frequency 1 is currently at phase 2.97902 degrees (where phase=0 is maximum Y).
P Attempting to write to serial X(V) Y(V) theta(rad) 0.334055 0 25
TIME 1554860125240
NWIRE 135600 768.459 620.862 -0.291457 527.743 2.69863
NWIRE 135647 912 142 1.5708 336 1.71429
P Frequency 1 is currently at phase 2.93582 degrees (where phase=0 is maximum Y).
P Attempting to write to serial X(V) Y(V) theta(rad) 0.334733 0 25
TIME 1554860125249
NWIRE 135600 768.3 621.6 -0.266252 557.7 2.53846
NWIRE 135647 912 142 1.5708 336 1.71429
P Frequency 1 is currently at phase 2.90126 degrees (where phase=0 is maximum Y).
P Attempting to write to serial X(V) Y(V) theta(rad) 0.335934 0 25
TIME 1554860125258
NWIRE 135600 768.038 621.096 -0.370891 565.19 2.54167
NWIRE 135647 911.5 141.5 1.5708 375 1.66667
P Frequency 1 is currently at phase 2.86238 degrees (where phase=0 is maximum Y).
P Attempting to write to serial X(V) Y(V) theta(rad) 0.334283 0 25
TIME 1554860125267
NWIRE 135600 768.344 620.787 -0.412411 490.046 2.63866
NWIRE 135647 911.5 141.5 1.5708 345 1.53333
P Frequency 1 is currently at phase 2.81919 degrees (where phase=0 is maximum Y).
P Attempting to write to serial X(V) Y(V) theta(rad) 0.330872 0 25
TIME 1554860125276
NWIRE 135600 769 620.5 -0.380506 506.897 2.61333
NWIRE 135647 911.5 141 1.5708 360 1.6
P Frequency 1 is currently at phase 2.78463 degrees (where phase=0 is maximum Y).
P Attempting to write to serial X(V) Y(V) theta(rad) 0.332905 0 25
TIME 1554860125285
NWIRE 135600 768.569 620.172 -0.380506 484.138 2.70833
NWIRE 135647 912 141 1.5708 336 1.71429
P Frequency 1 is currently at phase 2.74143 degrees (where phase=0 is maximum Y).
P Attempting to write to serial X(V) Y(V) theta(rad) 0.329148 0 25
TIME 1554860125294
NWIRE 135600 769.293 620.134 -0.432408 489.561 2.6943
NWIRE 135647 911.5 141 1.5708 360 1.6
P Frequency 1 is currently at phase 2.70256 degrees (where phase=0 is maximum Y).
P Attempting to write to serial X(V) Y(V) theta(rad) 0.33299 0 25
TIME 1554860125303
NWIRE 135600 768.5 620.5 -0.463648 481.4 2.86207
NWIRE 135647 912 141 1.5708 336 1.71429
P Frequency 1 is currently at phase 2.668 degrees (where phase=0 is maximum Y).
P Attempting to write to serial X(V) Y(V) theta(rad) 0.329563 0 25
TIME 1554860125312
NWIRE 135600 769.158 620.223 -0.493941 506.257 2.65196
NWIRE 135647 911.5 141 1.5708 360 1.6
P Frequency 1 is currently at phase 2.6248 degrees (where phase=0 is maximum Y).
P Attempting to write to serial X(V) Y(V) theta(rad) 0.331407 0 25
TIME 1554860125321
NWIRE 135600 768.764 620.075 -0.507099 469.16 2.64964
NWIRE 135647 911.5 141.5 1.5708 345 1.53333
P Frequency 1 is currently at phase 2.58592 degrees (where phase=0 is maximum Y).
P Attempting to write to serial X(V) Y(V) theta(rad) 0.330559 0 25
TIME 1554860125330
NWIRE 135600 768.908 620.339 -0.519146 544.615 2.54237
NWIRE 135647 911.5 141 1.5708 360 1.6
P Frequency 1 is currently at phase 2.54705 degrees (where phase=0 is maximum Y).
P Attempting to write to serial X(V) Y(V) theta(rad) 0.329193 0 25
TIME 1554860125339
NWIRE 135600 769.154 620.231 -0.588003 487.385 2.75
NWIRE 135647 911 141 1.5708 308 1.57143
P Frequency 1 is currently at phase 2.50817 degrees (where phase=0 is maximum Y).
P Attempting to write to serial X(V) Y(V) theta(rad) 0.333124 0 25
TIME 1554860125348
NWIRE 135600 768.344 620.713 -0.694738 495.246 2.68868
NWIRE 135647 911 140.5 1.5708 322 1.64286
P Frequency 1 is currently at phase 2.46929 degrees (where phase=0 is maximum Y).
P Attempting to write to serial X(V) Y(V) theta(rad) 0.332224 0 25
TIME 1554860125357
NWIRE 135600 768.5 620 -0.785398 484.5 2.68421
NWIRE 135647 911 140.5 1.5708 322 1.64286
P Frequency 1 is currently at phase 2.43041 degrees (where phase=0 is maximum Y).
P Attempting to write to serial X(V) Y(V) theta(rad) 0.330847 0 25
TIME 1554860125366
NWIRE 135600 768.75 619.75 -0.785398 494 2.73684
NWIRE 135647 911 141 1.5708 336 1.71429
P Frequency 1 is currently at phase 2.39154 degrees (where phase=0 is maximum Y).
P Attempting to write to serial X(V) Y(V) theta(rad) 0.330721 0 25
TIME 1554860125375
NWIRE 135600 768.75 619.25 -0.785398 510 2.55
NWIRE 135647 911 141 1.5708 384 1.5
P Frequency 1 is currently at phase 2.35266 degrees (where phase=0 is maximum Y).
P Attempting to write to serial X(V) Y(V) theta(rad) 0.329339 0 25
TIME 1554860125384
NWIRE 135600 769 619.5 -0.785398 465.5 2.57895
NWIRE 135647 911 140.5 1.5708 322 1.64286
P Frequency 1 is currently at phase 2.31378 degrees (where phase=0 is maximum Y).
P Attempting to write to serial X(V) Y(V) theta(rad) 0.328554 0 25
TIME 1554860125393
NWIRE 135600 769.13 618.831 -0.915101 524.543 2.57692
NWIRE 135647 911.5 140.5 1.5708 345 1.53333
P Frequency 1 is currently at phase 2.27491 degrees (where phase=0 is maximum Y).
P Attempting to write to serial X(V) Y(V) theta(rad) 0.330117 0 25
TIME 1554860125403
NWIRE 135600 768.792 618.849 -0.942 572.887 2.47343
NWIRE 135647 911.5 141 1.5708 360 1.6
P Frequency 1 is currently at phase 2.23603 degrees (where phase=0 is maximum Y).
P Attempting to write to serial X(V) Y(V) theta(rad) 0.329911 0 25
TIME 1554860125412
NWIRE 135600 768.808 618.038 -0.982794 521.769 2.60784
NWIRE 135647 911.5 141.5 1.5708 345 1.53333
P Frequency 1 is currently at phase 2.19283 degrees (where phase=0 is maximum Y).
P Attempting to write to serial X(V) Y(V) theta(rad) 0.330758 0 25
TIME 1554860125421
NWIRE 135600 768.614 618.719 -0.942 528.173 2.51777
NWIRE 135647 911.5 140.5 1.5708 345 1.53333
P Frequency 1 is currently at phase 2.15827 degrees (where phase=0 is maximum Y).
P Attempting to write to serial X(V) Y(V) theta(rad) 0.329499 0 25
TIME 1554860125430
NWIRE 135600 768.84 618.189 -1.0637 524.311 2.50336
NWIRE 135647 911.5 140.5 1.5708 345 1.53333
P Frequency 1 is currently at phase 2.1194 degrees (where phase=0 is maximum Y).
P Attempting to write to serial X(V) Y(V) theta(rad) 0.332509 0 25
TIME 1554860125439
NWIRE 135600 768.215 618.848 -1.08084 511.557 2.56667
NWIRE 135647 911.5 141 1.5708 360 1.6
P Frequency 1 is currently at phase 2.0762 degrees (where phase=0 is maximum Y).
P Attempting to write to serial X(V) Y(V) theta(rad) 0.332467 0 25
TIME 1554860125448
NWIRE 135600 768.2 618.6 -1.10715 512 2.5
NWIRE 135647 911.5 140.5 1.5708 345 1.53333
P Frequency 1 is currently at phase 2.04164 degrees (where phase=0 is maximum Y).
P Attempting to write to serial X(V) Y(V) theta(rad) 0.332254 0 25
TIME 1554860125457
NWIRE 135600 768.22 618.847 -1.07145 517.618 2.53631
NWIRE 135647 911.5 140.5 1.5708 345 1.53333
P Frequency 1 is currently at phase 2.00277 degrees (where phase=0 is maximum Y).
P Attempting to write to serial X(V) Y(V) theta(rad) 0.334247 0 25
TIME 1554860125466
NWIRE 135600 767.8 618.9 -1.10715 528 2.42424
NWIRE 135647 911.5 141 1.5708 360 1.6
P Frequency 1 is currently at phase 1.96389 degrees (where phase=0 is maximum Y).
P Attempting to write to serial X(V) Y(V) theta(rad) 0.333137 0 25
TIME 1554860125475
NWIRE 135600 768 619 -1.10715 524.8 2.5625
NWIRE 135647 911.5 141 1.5708 360 1.6
P Frequency 1 is currently at phase 1.92069 degrees (where phase=0 is maximum Y).
P Attempting to write to serial X(V) Y(V) theta(rad) 0.333529 0 25
TIME 1554860125484
NWIRE 135600 767.9 618.7 -1.10715 534.6 2.45455
NWIRE 135647 911.5 141 1.5708 360 1.6
P Frequency 1 is currently at phase 1.88613 degrees (where phase=0 is maximum Y).
P Attempting to write to serial X(V) Y(V) theta(rad) 0.332313 0 25
TIME 1554860125493
NWIRE 135600 768.121 618.552 -1.1659 508.707 2.67619
NWIRE 135647 911.5 141 1.5708 360 1.6
P Frequency 1 is currently at phase 1.84294 degrees (where phase=0 is maximum Y).
P Attempting to write to serial X(V) Y(V) theta(rad) 0.330798 0 25
TIME 1554860125502
NWIRE 135600 768.4 618.3 -1.24905 517.5 2.55556
NWIRE 135647 911.5 141 1.5708 360 1.6
P Frequency 1 is currently at phase 1.80406 degrees (where phase=0 is maximum Y).
P Attempting to write to serial X(V) Y(V) theta(rad) 0.333944 0 25
TIME 1554860125511
NWIRE 135600 767.75 619.25 -1.24905 522 2.57778
NWIRE 135647 911.5 141.5 1.5708 345 1.53333
P Frequency 1 is currently at phase 1.76518 degrees (where phase=0 is maximum Y).
P Attempting to write to serial X(V) Y(V) theta(rad) 0.334503 0 25
TIME 1554860125520
NWIRE 135600 767.618 618.529 -1.32582 576 2.39063
NWIRE 135647 911.5 141.5 1.5708 345 1.53333
P Frequency 1 is currently at phase 1.72631 degrees (where phase=0 is maximum Y).
P Attempting to write to serial X(V) Y(V) theta(rad) 0.335149 0 25
TIME 1554860125529
NWIRE 135600 767.469 617.992 -1.31019 596.116 2.37398
NWIRE 135647 911.5 141 1.5708 360 1.6
P Frequency 1 is currently at phase 1.68743 degrees (where phase=0 is maximum Y).
P Attempting to write to serial X(V) Y(V) theta(rad) 0.333388 0 25
TIME 1554860125538
NWIRE 135600 767.8 619.1 -1.24905 508.5 2.51111
NWIRE 135647 911.5 141 1.5708 360 1.6
P Frequency 1 is currently at phase 1.64855 degrees (where phase=0 is maximum Y).
P Attempting to write to serial X(V) Y(V) theta(rad) 0.33485 0 25
TIME 1554860125547
NWIRE 135600 767.488 618.39 -1.3597 516.507 2.49515
NWIRE 135647 910.323 141.185 1.30454 356.677 1.64286
P Frequency 1 is currently at phase 1.60967 degrees (where phase=0 is maximum Y).
P Attempting to write to serial X(V) Y(V) theta(rad) 0.33527 0 25
TIME 1554860125556
NWIRE 135600 767.385 618.577 -1.3734 547.885 2.4026
NWIRE 135647 911 141 1.5708 336 1.71429
P Frequency 1 is currently at phase 1.5708 degrees (where phase=0 is maximum Y).
P Attempting to write to serial X(V) Y(V) theta(rad) 0.333215 0 25
TIME 1554860125565
NWIRE 135600 767.775 618.479 -1.48014 576.311 2.2191
NWIRE 135647 911.5 141 1.5708 360 1.6
P Frequency 1 is currently at phase 1.53192 degrees (where phase=0 is maximum Y).
P Attempting to write to serial X(V) Y(V) theta(rad) 0.332716 0 25
TIME 1554860125575
NWIRE 135600 767.853 618.588 -1.32582 501.529 2.53448
NWIRE 135647 911.5 141 1.5708 360 1.6
P Frequency 1 is currently at phase 1.49304 degrees (where phase=0 is maximum Y).
P Attempting to write to serial X(V) Y(V) theta(rad) 0.333643 0 25
TIME 1554860125584
NWIRE 135600 767.647 618.412 -1.32582 511.765 2.58621
NWIRE 135647 911.5 140.5 1.5708 345 1.53333
P Frequency 1 is currently at phase 1.44985 degrees (where phase=0 is maximum Y).
P Attempting to write to serial X(V) Y(V) theta(rad) 0.334782 0 25
TIME 1554860125593
NWIRE 135600 767.4 617.8 -1.24905 547.2 2.375
NWIRE 135647 911.5 141 1.5708 360 1.6
P Frequency 1 is currently at phase 1.41529 degrees (where phase=0 is maximum Y).
P Attempting to write to serial X(V) Y(V) theta(rad) 0.332746 0 25
TIME 1554860125602
NWIRE 135600 767.786 618.39 -1.41815 509.665 2.49468
NWIRE 135647 911.5 140.5 1.5708 375 1.66667
P Frequency 1 is currently at phase 1.37641 degrees (where phase=0 is maximum Y).
P Attempting to write to serial X(V) Y(V) theta(rad) 0.333156 0 25
TIME 1554860125611
NWIRE 135600 767.684 618.055 -1.27934 525.248 2.35256
NWIRE 135647 911.5 141 1.5708 360 1.6
P Frequency 1 is currently at phase 1.33753 degrees (where phase=0 is maximum Y).
P Attempting to write to serial X(V) Y(V) theta(rad) 0.332497 0 25
TIME 1554860125620
NWIRE 135600 767.794 617.824 -1.32582 467.412 2.36207
NWIRE 135647 912 141 1.5708 336 1.71429
P Frequency 1 is currently at phase 1.29434 degrees (where phase=0 is maximum Y).
P Attempting to write to serial X(V) Y(V) theta(rad) 0.33186 0 25
TIME 1554860125629
NWIRE 135600 767.9 617.8 -1.24905 499.5 2.46667
NWIRE 135647 910.789 140.442 1.3734 375 1.73333
P Frequency 1 is currently at phase 1.25978 degrees (where phase=0 is maximum Y).
P Attempting to write to serial X(V) Y(V) theta(rad) 0.33292 0 25
TIME 1554860125638
NWIRE 135600 767.668 617.705 -1.2723 499.422 2.38071
NWIRE 135647 911.5 141 1.5708 360 1.6
P Frequency 1 is currently at phase 1.2209 degrees (where phase=0 is maximum Y).
P Attempting to write to serial X(V) Y(V) theta(rad) 0.333198 0 25
TIME 1554860125647
NWIRE 135600 767.592 617.528 -1.27934 516.193 2.34194
NWIRE 135647 911 140.5 1.5708 400 1.5625
P Frequency 1 is currently at phase 1.18202 degrees (where phase=0 is maximum Y).
P Attempting to write to serial X(V) Y(V) theta(rad) 0.330793 0 25
TIME 1554860125656
NWIRE 135600 768.05 617.165 -1.27934 499.615 2.55479
NWIRE 135647 911 140 1.5708 336 1.71429
P Frequency 1 is currently at phase 1.13883 degrees (where phase=0 is maximum Y).
P Attempting to write to serial X(V) Y(V) theta(rad) 0.333032 0 25
TIME 1554860125665
NWIRE 135600 767.583 617.225 -1.27934 522.266 2.49669
NWIRE 135647 910.5 140.5 1.5708 375 1.66667
P Frequency 1 is currently at phase 1.09995 degrees (where phase=0 is maximum Y).
P Attempting to write to serial X(V) Y(V) theta(rad) 0.333062 0 25
TIME 1554860125674
NWIRE 135600 767.557 617.802 -1.2925 501.226 2.40952
NWIRE 135647 911 141 1.5708 336 1.71429
P Frequency 1 is currently at phase 1.06107 degrees (where phase=0 is maximum Y).
P Attempting to write to serial X(V) Y(V) theta(rad) 0.333222 0 25
TIME 1554860125683
NWIRE 135600 767.505 617.651 -1.27934 496.954 2.47297
NWIRE 135647 911 141 1.5708 336 1.71429
P Frequency 1 is currently at phase 1.0222 degrees (where phase=0 is maximum Y).
P Attempting to write to serial X(V) Y(V) theta(rad) 0.331965 0 25
TIME 1554860125692
NWIRE 135600 767.735 618.559 -1.32582 456.176 2.56364
NWIRE 135647 911 140.5 1.5708 350 1.78571
P Frequency 1 is currently at phase 0.983318 degrees (where phase=0 is maximum Y).
P Attempting to write to serial X(V) Y(V) theta(rad) 0.332038 0 25
TIME 1554860125701
NWIRE 135600 767.7 617.9 -1.24905 496.8 2.34783
NWIRE 135647 911 141 1.5708 336 1.71429
P Frequency 1 is currently at phase 0.944441 degrees (where phase=0 is maximum Y).
P Attempting to write to serial X(V) Y(V) theta(rad) 0.332143 0 25
TIME 1554860125710
NWIRE 135600 767.659 617.927 -1.3597 482.927 2.52525
NWIRE 135647 910.5 141 1.5708 360 1.6
P Frequency 1 is currently at phase 0.905564 degrees (where phase=0 is maximum Y).
P Attempting to write to serial X(V) Y(V) theta(rad) 0.333279 0 25
TIME 1554860125719
NWIRE 135600 767.412 617.853 -1.32582 499.765 2.44068
NWIRE 135647 911 140.5 1.5708 400 1.5625
P Frequency 1 is currently at phase 0.866687 degrees (where phase=0 is maximum Y).
P Attempting to write to serial X(V) Y(V) theta(rad) 0.33146 0 25
TIME 1554860125728
NWIRE 135600 767.755 617.858 -1.2925 516.792 2.26364
NWIRE 135647 910.5 140.5 1.5708 375 1.66667
P Frequency 1 is currently at phase 0.82781 degrees (where phase=0 is maximum Y).
P Attempting to write to serial X(V) Y(V) theta(rad) 0.332983 0 25
TIME 1554860125737
NWIRE 135600 767.431 617.946 -1.2315 518.086 2.3797
NWIRE 135647 911 140.5 1.5708 350 1.78571
P Frequency 1 is currently at phase 0.788932 degrees (where phase=0 is maximum Y).
P Attempting to write to serial X(V) Y(V) theta(rad) 0.330529 0 25
TIME 1554860125747
NWIRE 135600 767.9 618.2 -1.10715 492.8 2.40625
NWIRE 135647 911.5 140.5 1.5708 375 1.66667
P Frequency 1 is currently at phase 0.750055 degrees (where phase=0 is maximum Y).
P Attempting to write to serial X(V) Y(V) theta(rad) 0.329918 0 25
TIME 1554860125756
NWIRE 135600 768 618 -1.10715 456 2.53333
NWIRE 135647 910.368 140.538 1.2925 373.49 1.72897
P Frequency 1 is currently at phase 0.711178 degrees (where phase=0 is maximum Y).
P Attempting to write to serial X(V) Y(V) theta(rad) 0.329946 0 25
TIME 1554860125764
NWIRE 135600 767.973 617.987 -1.13417 503.416 2.54077
NWIRE 135647 911.5 140.5 1.5708 375 1.66667
P Frequency 1 is currently at phase 0.667981 degrees (where phase=0 is maximum Y).
P Attempting to write to serial X(V) Y(V) theta(rad) 0.330201 0 25
TIME 1554860125774
NWIRE 135600 767.9 618.2 -1.10715 492.8 2.40625
NWIRE 135647 911.5 140 1.5708 360 1.6
P Frequency 1 is currently at phase 0.629104 degrees (where phase=0 is maximum Y).
P Attempting to write to serial X(V) Y(V) theta(rad) 0.325519 0 25
TIME 1554860125783
NWIRE 135600 768.811 617.181 -1.04272 476.518 2.49479
NWIRE 135647 911.5 140 1.5708 360 1.6
P Frequency 1 is currently at phase 0.594546 degrees (where phase=0 is maximum Y).
P Attempting to write to serial X(V) Y(V) theta(rad) 0.324268 0 25
TIME 1554860125792
NWIRE 135600 769.035 617.027 -0.909753 496.523 2.42945
NWIRE 135647 911.5 140 1.5708 360 1.6
P Frequency 1 is currently at phase 0.555669 degrees (where phase=0 is maximum Y).
P Attempting to write to serial X(V) Y(V) theta(rad) 0.323183 0 25
TIME 1554860125801
NWIRE 135600 769.224 617.31 -0.844154 451.779 2.59119
NWIRE 135647 911.5 140 1.5708 360 1.6
P Frequency 1 is currently at phase 0.512472 degrees (where phase=0 is maximum Y).
P Attempting to write to serial X(V) Y(V) theta(rad) 0.325427 0 25
TIME 1554860125810
NWIRE 135600 768.75 617.75 -0.785398 456 2.52632
NWIRE 135647 910.1 140.3 1.24905 358.8 1.69565
P Frequency 1 is currently at phase 0.477915 degrees (where phase=0 is maximum Y).
P Attempting to write to serial X(V) Y(V) theta(rad) 0.324045 0 25
TIME 1554860125819
NWIRE 135600 769 617.5 -0.674741 464.39 2.63529
NWIRE 135647 911 140 1.5708 384 1.5
P Frequency 1 is currently at phase 0.439038 degrees (where phase=0 is maximum Y).
P Attempting to write to serial X(V) Y(V) theta(rad) 0.321293 0 25
TIME 1554860125828
NWIRE 135600 769.522 617.03 -0.628796 516.405 2.56477
NWIRE 135647 911.5 139.5 1.5708 375 1.66667
P Frequency 1 is currently at phase 0.40016 degrees (where phase=0 is maximum Y).
P Attempting to write to serial X(V) Y(V) theta(rad) 0.319451 0 25
TIME 1554860125837
NWIRE 135600 769.86 617.48 -0.643501 462.8 2.73846
NWIRE 135647 911 139 1.5708 336 1.71429
P Frequency 1 is currently at phase 0.356964 degrees (where phase=0 is maximum Y).
P Attempting to write to serial X(V) Y(V) theta(rad) 0.317824 0 25
TIME 1554860125846
NWIRE 135600 770.154 616.731 -0.588003 490 2.65306
NWIRE 135647 910.5 140 1.5708 360 1.6
P Frequency 1 is currently at phase 0.322406 degrees (where phase=0 is maximum Y).
P Attempting to write to serial X(V) Y(V) theta(rad) 0.317667 0 25
TIME 1554860125855
NWIRE 135600 770.154 616.731 -0.588003 474.923 2.57143
NWIRE 135647 910.5 140 1.5708 360 1.6
P Frequency 1 is currently at phase 0.279209 degrees (where phase=0 is maximum Y).
P Attempting to write to serial X(V) Y(V) theta(rad) 0.316273 0 25
TIME 1554860125864
NWIRE 135600 770.4 616.7 -0.519146 506.431 2.77064
NWIRE 135647 910.5 140 1.5708 360 1.6
P Frequency 1 is currently at phase 0.240332 degrees (where phase=0 is maximum Y).
P Attempting to write to serial X(V) Y(V) theta(rad) 0.313097 0 25
TIME 1554860125873
NWIRE 135600 771 616.5 -0.463648 453.6 2.89286
NWIRE 135647 910.5 139.5 1.5708 345 1.53333
P Frequency 1 is currently at phase 0.201455 degrees (where phase=0 is maximum Y).
P Attempting to write to serial X(V) Y(V) theta(rad) 0.310496 0 25
TIME 1554860125882
NWIRE 135600 771.483 616.462 -0.426628 490.068 2.83019
NWIRE 135647 910.5 139.5 1.5708 345 1.53333
P Frequency 1 is currently at phase 0.162577 degrees (where phase=0 is maximum Y).
P Attempting to write to serial X(V) Y(V) theta(rad) 0.309877 0 25
TIME 1554860125891
NWIRE 135600 771.569 616.172 -0.380506 484.138 2.70833
NWIRE 135647 910.5 139.5 1.5708 345 1.53333
P Frequency 1 is currently at phase 0.1237 degrees (where phase=0 is maximum Y).
P Attempting to write to serial X(V) Y(V) theta(rad) 0.309282 0 25
TIME 1554860125900
NWIRE 135600 771.65 616.45 -0.321751 491.4 2.78571
NWIRE 135647 910.5 139.5 1.5708 345 1.53333
P Frequency 1 is currently at phase 0.084823 degrees (where phase=0 is maximum Y).
P Attempting to write to serial X(V) Y(V) theta(rad) 0.308589 0 25
TIME 1554860125909
NWIRE 135600 771.75 616.75 -0.321751 532.4 2.75
NWIRE 135647 908.986 139.954 1.27934 364.128 1.51235
P Frequency 1 is currently at phase 0.0459458 degrees (where phase=0 is maximum Y).
P Attempting to write to serial X(V) Y(V) theta(rad) 0.306963 0 25
TIME 1554860125918
NWIRE 135600 772.036 616.614 -0.302885 499.452 2.74779
NWIRE 135647 910 139.5 1.5708 322 1.64286
P Frequency 1 is currently at phase 0.00706857 degrees (where phase=0 is maximum Y).
P Attempting to write to serial X(V) Y(V) theta(rad) 0.305644 0 25
TIME 1554860125927
NWIRE 135600 772.259 615.897 -0.380506 540.621 2.57692
NWIRE 135647 910.5 139.5 1.5708 345 1.53333
P Frequency 1 is currently at phase 6.25138 degrees (where phase=0 is maximum Y).
P Attempting to write to serial X(V) Y(V) theta(rad) 0.307789 0 25
TIME 1554860125936
NWIRE 135600 771.791 616.248 -0.370891 545.099 2.55674
NWIRE 135647 909.5 139.5 1.5708 345 1.53333
P Frequency 1 is currently at phase 6.2125 degrees (where phase=0 is maximum Y).
P Attempting to write to serial X(V) Y(V) theta(rad) 0.30451 0 25
TIME 1554860125945
NWIRE 135600 772.405 615.612 -0.404892 496.035 2.60952
NWIRE 135647 909.5 139.5 1.5708 345 1.53333
P Frequency 1 is currently at phase 6.1693 degrees (where phase=0 is maximum Y).
P Attempting to write to serial X(V) Y(V) theta(rad) 0.306339 0 25
TIME 1554860125955
NWIRE 135600 772 616 -0.463648 524.8 2.5625
NWIRE 135647 909.5 139.5 1.5708 345 1.53333
P Frequency 1 is currently at phase 6.13043 degrees (where phase=0 is maximum Y).
P Attempting to write to serial X(V) Y(V) theta(rad) 0.305638 0 25
TIME 1554860125964
NWIRE 135600 772.1 616.2 -0.463648 508.4 2.64516
NWIRE 135647 910 139.5 1.5708 322 1.64286
P Frequency 1 is currently at phase 6.09587 degrees (where phase=0 is maximum Y).
P Attempting to write to serial X(V) Y(V) theta(rad) 0.306944 0 25
TIME 1554860125973
NWIRE 135600 771.8 616.1 -0.463648 531.2 2.59375
NWIRE 135647 910 139.5 1.5708 322 1.64286
P Frequency 1 is currently at phase 6.05699 degrees (where phase=0 is maximum Y).
P Attempting to write to serial X(V) Y(V) theta(rad) 0.308234 0 25
TIME 1554860125982
NWIRE 135600 771.505 616.108 -0.507099 517.075 2.6069
NWIRE 135647 909.5 139.5 1.5708 345 1.53333
P Frequency 1 is currently at phase 6.01379 degrees (where phase=0 is maximum Y).
P Attempting to write to serial X(V) Y(V) theta(rad) 0.305678 0 25
TIME 1554860125991
NWIRE 135600 771.976 615.958 -0.507099 475.623 2.68613
NWIRE 135647 909.5 140 1.5708 360 1.6
P Frequency 1 is currently at phase 5.97492 degrees (where phase=0 is maximum Y).
P Attempting to write to serial X(V) Y(V) theta(rad) 0.306692 0 25
TIME 1554860126000
NWIRE 135600 771.735 616.059 -0.54042 542.5 2.55294
NWIRE 135647 910 139.5 1.5708 322 1.64286
P Frequency 1 is currently at phase 5.93604 degrees (where phase=0 is maximum Y).
P Attempting to write to serial X(V) Y(V) theta(rad) 0.303122 0 25
TIME 1554860126009
NWIRE 135600 772.408 615.667 -0.548549 501.897 2.53199
NWIRE 135647 909.5 140 1.5708 360 1.6
P Frequency 1 is currently at phase 5.89716 degrees (where phase=0 is maximum Y).
P Attempting to write to serial X(V) Y(V) theta(rad) 0.303863 0 25
TIME 1554860126018
NWIRE 135600 772.219 615.614 -0.628796 458.784 2.77143
NWIRE 135647 910 139.5 1.5708 322 1.64286
P Frequency 1 is currently at phase 5.85828 degrees (where phase=0 is maximum Y).
P Attempting to write to serial X(V) Y(V) theta(rad) 0.30476 0 25
TIME 1554860126027
NWIRE 135600 772 615.5 -0.588003 490 2.65306
NWIRE 135647 910 139.5 1.5708 322 1.64286
P Frequency 1 is currently at phase 5.81941 degrees (where phase=0 is maximum Y).
P Attempting to write to serial X(V) Y(V) theta(rad) 0.303582 0 25
TIME 1554860126036
NWIRE 135600 772.195 615.744 -0.674741 485.122 2.75294
NWIRE 135647 909.5 139.5 1.5708 375 1.66667
P Frequency 1 is currently at phase 5.78053 degrees (where phase=0 is maximum Y).
P Attempting to write to serial X(V) Y(V) theta(rad) 0.303894 0 25
TIME 1554860126045
NWIRE 135600 772.093 615.552 -0.737815 446.199 2.73158
NWIRE 135647 909.5 139.5 1.5708 345 1.53333
P Frequency 1 is currently at phase 5.74165 degrees (where phase=0 is maximum Y).
P Attempting to write to serial X(V) Y(V) theta(rad) 0.299943 0 25
TIME 1554860126054
NWIRE 135600 772.84 614.827 -0.748378 462.526 2.72289
NWIRE 135647 909.5 139.5 1.5708 345 1.53333
P Frequency 1 is currently at phase 5.70278 degrees (where phase=0 is maximum Y).
P Attempting to write to serial X(V) Y(V) theta(rad) 0.302688 0 25
TIME 1554860126063
NWIRE 135600 772.25 615.25 -0.785398 475 2.63158
NWIRE 135647 909.5 139.5 1.5708 345 1.53333
P Frequency 1 is currently at phase 5.6639 degrees (where phase=0 is maximum Y).
P Attempting to write to serial X(V) Y(V) theta(rad) 0.304995 0 25
TIME 1554860126072
NWIRE 135600 771.75 615.25 -0.785398 490 2.45
NWIRE 135647 909.5 139.5 1.5708 345 1.53333
P Frequency 1 is currently at phase 5.62502 degrees (where phase=0 is maximum Y).
P Attempting to write to serial X(V) Y(V) theta(rad) 0.303547 0 25
TIME 1554860126081
NWIRE 135600 772 615.5 -0.785398 465.5 2.57895
NWIRE 135647 909.5 139.5 1.5708 345 1.53333
P Frequency 1 is currently at phase 5.58182 degrees (where phase=0 is maximum Y).
P Attempting to write to serial X(V) Y(V) theta(rad) 0.303401 0 25
TIME 1554860126090
NWIRE 135600 771.99 615.324 -0.844154 520.193 2.52023
NWIRE 135647 909.5 139.5 1.5708 345 1.53333
P Frequency 1 is currently at phase 5.54295 degrees (where phase=0 is maximum Y).
P Attempting to write to serial X(V) Y(V) theta(rad) 0.303399 0 25
TIME 1554860126099
NWIRE 135600 771.951 614.459 -0.876058 476.131 2.58491
NWIRE 135647 909.5 140 1.5708 360 1.6
P Frequency 1 is currently at phase 5.50839 degrees (where phase=0 is maximum Y).
P Attempting to write to serial X(V) Y(V) theta(rad) 0.300142 0 25
TIME 1554860126108
NWIRE 135600 772.56 614.42 -0.927295 494.16 2.4507
NWIRE 135647 909.5 140 1.5708 360 1.6
P Frequency 1 is currently at phase 5.46951 degrees (where phase=0 is maximum Y).
P Attempting to write to serial X(V) Y(V) theta(rad) 0.302744 0 25
TIME 1554860126117
NWIRE 135600 772 614.5 -1.0122 473.753 2.61417
NWIRE 135647 909.5 140 1.5708 360 1.6
P Frequency 1 is currently at phase 5.43064 degrees (where phase=0 is maximum Y).
P Attempting to write to serial X(V) Y(V) theta(rad) 0.30122 0 25
TIME 1554860126127
NWIRE 135600 772.264 614.478 -1.0122 517.247 2.52593
NWIRE 135647 909.5 140 1.5708 360 1.6
P Frequency 1 is currently at phase 5.38744 degrees (where phase=0 is maximum Y).
P Attempting to write to serial X(V) Y(V) theta(rad) 0.304235 0 25
TIME 1554860126136
NWIRE 135600 771.623 614.785 -1.05165 500.677 2.54867
NWIRE 135647 908.5 139.5 1.5708 375 1.66667
P Frequency 1 is currently at phase 5.35288 degrees (where phase=0 is maximum Y).
P Attempting to write to serial X(V) Y(V) theta(rad) 0.302505 0 25
TIME 1554860126145
NWIRE 135600 771.93 613.962 -1.07145 455.847 2.53571
NWIRE 135647 909 139.5 1.5708 322 1.64286
P Frequency 1 is currently at phase 5.30968 degrees (where phase=0 is maximum Y).
P Attempting to write to serial X(V) Y(V) theta(rad) 0.301956 0 25
TIME 1554860126154
NWIRE 135600 772 613.5 -1.10715 514.8 2.36364
NWIRE 135647 908.5 139.5 1.5708 375 1.66667
P Frequency 1 is currently at phase 5.27513 degrees (where phase=0 is maximum Y).
P Attempting to write to serial X(V) Y(V) theta(rad) 0.303265 0 25
TIME 1554860126163
NWIRE 135600 771.7 613.1 -1.10715 521.4 2.39394
NWIRE 135647 909 139 1.5708 336 1.71429
P Frequency 1 is currently at phase 5.23193 degrees (where phase=0 is maximum Y).
P Attempting to write to serial X(V) Y(V) theta(rad) 0.302167 0 25
TIME 1554860126172
NWIRE 135600 771.881 613.676 -1.13839 468.951 2.5282
NWIRE 135647 909 139.5 1.5708 322 1.64286
P Frequency 1 is currently at phase 5.19737 degrees (where phase=0 is maximum Y).
P Attempting to write to serial X(V) Y(V) theta(rad) 0.302151 0 25
TIME 1554860126181
NWIRE 135600 771.845 613.638 -1.19029 507.138 2.48052
NWIRE 135647 909.5 139.5 1.5708 345 1.53333
P Frequency 1 is currently at phase 5.15418 degrees (where phase=0 is maximum Y).
P Attempting to write to serial X(V) Y(V) theta(rad) 0.301679 0 25
TIME 1554860126190
NWIRE 135600 771.9 614.2 -1.10715 505.6 2.46875
NWIRE 135647 909 139.5 1.5708 322 1.64286
P Frequency 1 is currently at phase 5.1153 degrees (where phase=0 is maximum Y).
P Attempting to write to serial X(V) Y(V) theta(rad) 0.303146 0 25
TIME 1554860126199
NWIRE 135600 771.569 613.328 -1.19029 488.793 2.52
NWIRE 135647 908.5 139.5 1.5708 345 1.53333
P Frequency 1 is currently at phase 5.07642 degrees (where phase=0 is maximum Y).
P Attempting to write to serial X(V) Y(V) theta(rad) 0.305312 0 25
TIME 1554860126208
NWIRE 135600 771.1 614.2 -1.24905 494.5 2.67442
NWIRE 135647 908.5 140 1.5708 330 1.46667
P Frequency 1 is currently at phase 5.04186 degrees (where phase=0 is maximum Y).
P Attempting to write to serial X(V) Y(V) theta(rad) 0.303793 0 25
TIME 1554860126217
NWIRE 135600 771.367 614.11 -1.27934 524.33 2.47368
NWIRE 135647 908.5 139.5 1.5708 345 1.53333
P Frequency 1 is currently at phase 4.99867 degrees (where phase=0 is maximum Y).
P Attempting to write to serial X(V) Y(V) theta(rad) 0.30495 0 25
TIME 1554860126226
NWIRE 135600 771.1 613.2 -1.24905 499.5 2.46667
NWIRE 135647 909.357 139.578 -1.48014 364.344 1.45143
P Frequency 1 is currently at phase 4.95979 degrees (where phase=0 is maximum Y).
P Attempting to write to serial X(V) Y(V) theta(rad) 0.304895 0 25
TIME 1554860126235
NWIRE 135600 771.075 613.736 -1.2925 478.792 2.34615
NWIRE 135647 909 139.5 1.5708 322 1.64286
P Frequency 1 is currently at phase 4.92091 degrees (where phase=0 is maximum Y).
P Attempting to write to serial X(V) Y(V) theta(rad) 0.302879 0 25
TIME 1554860126244
NWIRE 135600 771.442 613.161 -1.22203 454.949 2.46541
NWIRE 135647 909.5 139.5 1.5708 345 1.53333
P Frequency 1 is currently at phase 4.88204 degrees (where phase=0 is maximum Y).
P Attempting to write to serial X(V) Y(V) theta(rad) 0.303581 0 25
TIME 1554860126253
NWIRE 135600 771.265 613.441 -1.32582 496.294 2.42373
NWIRE 135647 908.5 140 0.785398 362.5 1.16
P Frequency 1 is currently at phase 4.84316 degrees (where phase=0 is maximum Y).
P Attempting to write to serial X(V) Y(V) theta(rad) 0.303029 0 25
TIME 1554860126262
NWIRE 135600 771.338 613.092 -1.30454 451.2 2.41026
NWIRE 135647 909.5 139 1.5708 330 1.46667
P Frequency 1 is currently at phase 4.80428 degrees (where phase=0 is maximum Y).
P Attempting to write to serial X(V) Y(V) theta(rad) 0.302286 0 25
TIME 1554860126271
NWIRE 135600 771.45 613.15 -1.24905 468 2.31111
NWIRE 135647 909 139.5 1.5708 322 1.64286
P Frequency 1 is currently at phase 4.7654 degrees (where phase=0 is maximum Y).
P Attempting to write to serial X(V) Y(V) theta(rad) 0.305245 0 25
TIME 1554860126280
NWIRE 135600 770.824 613.206 -1.32582 492.824 2.40678
NWIRE 135647 909 139.5 1.5708 322 1.64286
P Frequency 1 is currently at phase 4.72653 degrees (where phase=0 is maximum Y).
P Attempting to write to serial X(V) Y(V) theta(rad) 0.305799 0 25
TIME 1554860126289
NWIRE 135600 770.679 614.123 -1.2925 456.717 2.52041
NWIRE 135647 909 140.5 1.5708 294 1.5
P Frequency 1 is currently at phase 4.68333 degrees (where phase=0 is maximum Y).
P Attempting to write to serial X(V) Y(V) theta(rad) 0.305496 0 25
TIME 1554860126299
NWIRE 135600 770.706 613.676 -1.32582 462.706 2.42105
NWIRE 135647 909 139.5 1.5708 294 1.5
P Frequency 1 is currently at phase 4.64877 degrees (where phase=0 is maximum Y).
P Attempting to write to serial X(V) Y(V) theta(rad) 0.305178 0 25
TIME 1554860126308
NWIRE 135600 770.735 613.559 -1.32582 475.471 2.32203
NWIRE 135647 909 140 0.785398 312 1.08333
P Frequency 1 is currently at phase 4.60557 degrees (where phase=0 is maximum Y).
P Attempting to write to serial X(V) Y(V) theta(rad) 0.303002 0 25
TIME 1554860126317
NWIRE 135600 771.135 613.327 -1.3734 465.769 2.47143
NWIRE 135647 908.885 139.923 1.3734 325.962 1.50667
P Frequency 1 is currently at phase 4.57102 degrees (where phase=0 is maximum Y).
P Attempting to write to serial X(V) Y(V) theta(rad) 0.302762 0 25
TIME 1554860126326
NWIRE 135600 771.147 612.912 -1.32582 496.294 2.42373
NWIRE 135647 909.5 140 1.5708 330 1.46667
P Frequency 1 is currently at phase 4.52782 degrees (where phase=0 is maximum Y).
P Attempting to write to serial X(V) Y(V) theta(rad) 0.303253 0 25
TIME 1554860126335
NWIRE 135600 771.013 613.419 -1.40565 497.919 2.32584
NWIRE 135647 909.5 140 1.5708 330 1.46667
P Frequency 1 is currently at phase 4.48894 degrees (where phase=0 is maximum Y).
P Attempting to write to serial X(V) Y(V) theta(rad) 0.305587 0 25
TIME 1554860126344
NWIRE 135600 770.514 613.419 -1.40565 495.513 2.31461
NWIRE 135647 909 139.5 1.5708 322 1.64286
P Frequency 1 is currently at phase 4.45007 degrees (where phase=0 is maximum Y).
P Attempting to write to serial X(V) Y(V) theta(rad) 0.302436 0 25
TIME 1554860126353
NWIRE 135600 771.108 613.351 -1.40565 452.108 2.48781
NWIRE 135647 908.5 139.5 1.5708 345 1.53333
P Frequency 1 is currently at phase 4.41551 degrees (where phase=0 is maximum Y).
P Attempting to write to serial X(V) Y(V) theta(rad) 0.302704 0 25
TIME 1554860126362
NWIRE 135600 771.019 612.904 -1.3734 449.615 2.38571
NWIRE 135647 908.5 139.5 1.5708 345 1.53333
P Frequency 1 is currently at phase 4.37663 degrees (where phase=0 is maximum Y).
P Attempting to write to serial X(V) Y(V) theta(rad) 0.305135 0 25
TIME 1554860126371
NWIRE 135600 770.5 613 -1.39094 459.696 2.33121
NWIRE 135647 908.5 139.5 1.5708 345 1.53333
P Frequency 1 is currently at phase 4.33775 degrees (where phase=0 is maximum Y).
P Attempting to write to serial X(V) Y(V) theta(rad) 0.306033 0 25
TIME 1554860126380
NWIRE 135600 770.288 613.453 -1.35213 486.624 2.33835
NWIRE 135647 908.5 140 1.5708 330 1.46667
P Frequency 1 is currently at phase 4.29456 degrees (where phase=0 is maximum Y).
P Attempting to write to serial X(V) Y(V) theta(rad) 0.307901 0 25
TIME 1554860126389
NWIRE 135600 769.885 613.077 -1.3734 487.5 2.25333
NWIRE 135647 908.5 139.5 1.5708 315 1.4
P Frequency 1 is currently at phase 4.25568 degrees (where phase=0 is maximum Y).
P Attempting to write to serial X(V) Y(V) theta(rad) 0.305141 0 25
TIME 1554860126398
NWIRE 135600 770.404 611.981 -1.3734 468 2.34722
NWIRE 135647 908.5 139.5 1.5708 315 1.4
P Frequency 1 is currently at phase 4.2168 degrees (where phase=0 is maximum Y).
P Attempting to write to serial X(V) Y(V) theta(rad) 0.306667 0 25
TIME 1554860126407
NWIRE 135600 770.068 612.095 -1.40565 457.162 2.34118
NWIRE 135647 909 139.5 1.5708 294 1.5
P Frequency 1 is currently at phase 4.17793 degrees (where phase=0 is maximum Y).
P Attempting to write to serial X(V) Y(V) theta(rad) 0.307237 0 25
TIME 1554860126416
NWIRE 135600 769.923 611.885 -1.3734 516.346 2.38667
NWIRE 135647 908.5 140 1.5708 330 1.46667
P FPS: 110
P Time Report ===============================
P get frame           6199.10 ns     (69%)
P to grayscale           0.00 ns     (0%)
P smooth and threshold1185.52 ns     (13%)
P get contours         443.44 ns     (5%)
P identify nanowires    90.50 ns     (1%)
P track nanowires       27.15 ns     (0%)
P emit frames         1095.02 ns     (12%)
P idle                   9.05 ns     (0%)
P Total time: 2000 ms
P Frames: 221
P FPS: 110
P Frequency 1 is currently at phase 4.13905 degrees (where phase=0 is maximum Y).
P Attempting to write to serial X(V) Y(V) theta(rad) 0.307643 0 25
TIME 1554860126425
NWIRE 135600 769.812 612.284 -1.39094 482.088 2.38365
NWIRE 135647 907.55 139.15 1.24905 343 1.42857
P Frequency 1 is currently at phase 4.10017 degrees (where phase=0 is maximum Y).
P Attempting to write to serial X(V) Y(V) theta(rad) 0.306028 0 25
TIME 1554860126434
NWIRE 135600 770.104 612.113 -1.38545 494.642 2.43534
NWIRE 135647 907.672 139.431 1.19029 329.621 1.53165
P Frequency 1 is currently at phase 4.06129 degrees (where phase=0 is maximum Y).
P Attempting to write to serial X(V) Y(V) theta(rad) 0.303635 0 25
TIME 1554860126443
NWIRE 135600 770.549 612.459 -1.48014 480.91 2.32075
NWIRE 135647 907.75 139.75 1.24905 329 1.48936
P Frequency 1 is currently at phase 4.02242 degrees (where phase=0 is maximum Y).
P Attempting to write to serial X(V) Y(V) theta(rad) 0.30348 0 25
TIME 1554860126452
NWIRE 135600 770.547 612.288 -1.35213 464.671 2.44882
NWIRE 135647 907.6 139.8 1.24905 336 1.45833
P Frequency 1 is currently at phase 3.98354 degrees (where phase=0 is maximum Y).
P Attempting to write to serial X(V) Y(V) theta(rad) 0.306447 0 25
TIME 1554860126461
NWIRE 135600 769.923 612.615 -1.30454 504 2.32143
NWIRE 135647 907.8 139.4 1.24905 312.8 1.47826
P Frequency 1 is currently at phase 3.94466 degrees (where phase=0 is maximum Y).
P Attempting to write to serial X(V) Y(V) theta(rad) 0.303397 0 25
TIME 1554860126470
NWIRE 135600 770.5 612 -1.3734 474.5 2.31507
NWIRE 135647 907.89 139.73 1.4289 350.76 1.42342
P Frequency 1 is currently at phase 3.90579 degrees (where phase=0 is maximum Y).
P Attempting to write to serial X(V) Y(V) theta(rad) 0.303528 0 25
TIME 1554860126480
NWIRE 135600 770.441 611.765 -1.35213 448.588 2.52032
NWIRE 135647 908.5 139.5 1.5708 315 1.4
P Frequency 1 is currently at phase 3.86691 degrees (where phase=0 is maximum Y).
P Attempting to write to serial X(V) Y(V) theta(rad) 0.303216 0 25
TIME 1554860126489
NWIRE 135600 770.471 612.118 -1.32582 487.059 2.3
NWIRE 135647 908.1 139.8 1.24905 333.7 1.51064
P Frequency 1 is currently at phase 3.82803 degrees (where phase=0 is maximum Y).
P Attempting to write to serial X(V) Y(V) theta(rad) 0.303194 0 25
TIME 1554860126498
NWIRE 135600 770.442 611.788 -1.3734 490.154 2.45833
NWIRE 135647 908.5 140.5 1.5708 345 1.53333
P Frequency 1 is currently at phase 3.78915 degrees (where phase=0 is maximum Y).
P Attempting to write to serial X(V) Y(V) theta(rad) 0.304912 0 25
TIME 1554860126507
NWIRE 135600 770.068 612.095 -1.40565 507.54 2.37079
NWIRE 135647 908.5 140 1.5708 330 1.46667
P Frequency 1 is currently at phase 3.75028 degrees (where phase=0 is maximum Y).
P Attempting to write to serial X(V) Y(V) theta(rad) 0.307607 0 25
TIME 1554860126516
NWIRE 135600 769.5 611.5 -1.3734 495.231 2.35135
NWIRE 135647 907.103 139.759 1.19029 347.586 1.42857
P Frequency 1 is currently at phase 3.7114 degrees (where phase=0 is maximum Y).
P Attempting to write to serial X(V) Y(V) theta(rad) 0.307878 0 25
TIME 1554860126525
NWIRE 135600 769.418 611.871 -1.35213 540.777 2.31206
NWIRE 135647 907.5 140 1.24905 343.1 1.55319
P Frequency 1 is currently at phase 3.6682 degrees (where phase=0 is maximum Y).
P Attempting to write to serial X(V) Y(V) theta(rad) 0.306517 0 25
TIME 1554860126534
NWIRE 135600 769.66 611.189 -1.2925 535.471 2.34545
NWIRE 135647 907.4 140.3 1.10715 350 1.42857
P Frequency 1 is currently at phase 3.63364 degrees (where phase=0 is maximum Y).
P Attempting to write to serial X(V) Y(V) theta(rad) 0.303927 0 25
TIME 1554860126543
NWIRE 135600 770.147 610.412 -1.32582 532.941 2.51667
NWIRE 135647 908.5 140 1.5708 330 1.46667
P Frequency 1 is currently at phase 3.59477 degrees (where phase=0 is maximum Y).
P Attempting to write to serial X(V) Y(V) theta(rad) 0.304616 0 25
TIME 1554860126552
NWIRE 135600 769.979 610.651 -1.26492 521.947 2.48097
NWIRE 135647 908.5 140.5 1.5708 345 1.53333
P Frequency 1 is currently at phase 3.55157 degrees (where phase=0 is maximum Y).
P Attempting to write to serial X(V) Y(V) theta(rad) 0.302944 0 25
TIME 1554860126561
NWIRE 135600 770.281 610.418 -1.21203 518.836 2.424
NWIRE 135647 907.25 140.75 0.785398 350 1.12
P Frequency 1 is currently at phase 3.51269 degrees (where phase=0 is maximum Y).
P Attempting to write to serial X(V) Y(V) theta(rad) 0.304324 0 25
TIME 1554860126570
NWIRE 135600 769.974 611.06 -1.1659 517.759 2.48182
NWIRE 135647 908.5 140.5 1.5708 345 1.53333
P Frequency 1 is currently at phase 3.47382 degrees (where phase=0 is maximum Y).
P Attempting to write to serial X(V) Y(V) theta(rad) 0.306162 0 25
TIME 1554860126579
NWIRE 135600 769.578 610.319 -1.1659 527.173 2.4375
NWIRE 135647 906.75 140.75 0.785398 348 1.20833
P Frequency 1 is currently at phase 3.43494 degrees (where phase=0 is maximum Y).
P Attempting to write to serial X(V) Y(V) theta(rad) 0.308182 0 25
TIME 1554860126588
NWIRE 135600 769.147 610.491 -1.1659 559.138 2.45217
NWIRE 135647 908 140.5 1.5708 368 1.4375
P Frequency 1 is currently at phase 3.39606 degrees (where phase=0 is maximum Y).
P Attempting to write to serial X(V) Y(V) theta(rad) 0.302679 0 25
TIME 1554860126597
NWIRE 135600 770.215 610.623 -1.05165 506.861 2.53509
NWIRE 135647 908.5 141 1.5708 330 1.46667
P Frequency 1 is currently at phase 3.35718 degrees (where phase=0 is maximum Y).
P Attempting to write to serial X(V) Y(V) theta(rad) 0.30327 0 25
TIME 1554860126606
NWIRE 135600 770.066 609.981 -1.0637 532.745 2.54362
NWIRE 135647 908.5 140.5 1.5708 345 1.53333
P Frequency 1 is currently at phase 3.31831 degrees (where phase=0 is maximum Y).
P Attempting to write to serial X(V) Y(V) theta(rad) 0.299567 0 25
TIME 1554860126615
NWIRE 135600 770.773 609.854 -0.999459 539.531 2.4898
NWIRE 135647 907.538 140.192 1.3734 343.269 1.58667
P Frequency 1 is currently at phase 3.27943 degrees (where phase=0 is maximum Y).
P Attempting to write to serial X(V) Y(V) theta(rad) 0.297148 0 25
TIME 1554860126624
NWIRE 135600 771.22 609.46 -0.965252 543.552 2.61404
NWIRE 135647 908.5 140 1.5708 330 1.46667
P Frequency 1 is currently at phase 3.24055 degrees (where phase=0 is maximum Y).
P Attempting to write to serial X(V) Y(V) theta(rad) 0.297571 0 25
TIME 1554860126633
NWIRE 135600 771.1 609.7 -0.927295 519.72 2.57746
NWIRE 135647 907.5 140 1.5708 330 1.46667
P Frequency 1 is currently at phase 3.19736 degrees (where phase=0 is maximum Y).
P Attempting to write to serial X(V) Y(V) theta(rad) 0.296639 0 25
TIME 1554860126642
NWIRE 135600 771.25 609.75 -0.785398 530 2.65
NWIRE 135647 907.5 140.5 1.5708 345 1.53333
P Frequency 1 is currently at phase 3.1628 degrees (where phase=0 is maximum Y).
P Attempting to write to serial X(V) Y(V) theta(rad) 0.29225 0 25
TIME 1554860126652
NWIRE 135600 772.088 609.197 -0.825377 472.252 2.6766
NWIRE 135647 907.5 140.5 1.5708 345 1.53333
P Frequency 1 is currently at phase 3.1196 degrees (where phase=0 is maximum Y).
P Attempting to write to serial X(V) Y(V) theta(rad) 0.292499 0 25
TIME 1554860126660
NWIRE 135600 771.998 610.04 -0.74542 519.479 2.62249
NWIRE 135647 906.8 140.6 1.10715 360 1.38889
P Frequency 1 is currently at phase 3.08504 degrees (where phase=0 is maximum Y).
P Attempting to write to serial X(V) Y(V) theta(rad) 0.292293 0 25
TIME 1554860126670
NWIRE 135600 772 609.5 -0.785398 484.5 2.68421
NWIRE 135647 907.5 141 1.5708 330 1.46667
P Frequency 1 is currently at phase 3.04185 degrees (where phase=0 is maximum Y).
P Attempting to write to serial X(V) Y(V) theta(rad) 0.289584 0 25
TIME 1554860126679
NWIRE 135600 772.5 609.5 -0.785398 450 2.77778
NWIRE 135647 906.926 140.544 1.03038 325.588 1.36667
P Frequency 1 is currently at phase 3.00729 degrees (where phase=0 is maximum Y).
P Attempting to write to serial X(V) Y(V) theta(rad) 0.291177 0 25
TIME 1554860126688
NWIRE 135600 772.141 609.165 -0.708626 515.012 2.67188
NWIRE 135647 906.7 140.4 1.10715 333.2 1.44118
P Frequency 1 is currently at phase 2.96841 degrees (where phase=0 is maximum Y).
P Attempting to write to serial X(V) Y(V) theta(rad) 0.291454 0 25
TIME 1554860126697
NWIRE 135600 772.046 609.557 -0.682317 548.049 2.60535
NWIRE 135647 907.5 140.5 1.5708 345 1.53333
P Frequency 1 is currently at phase 2.92954 degrees (where phase=0 is maximum Y).
P Attempting to write to serial X(V) Y(V) theta(rad) 0.288857 0 25
TIME 1554860126706
NWIRE 135600 772.524 610.034 -0.610726 554.309 2.60674
NWIRE 135647 907.5 140.5 1.5708 345 1.53333
P Frequency 1 is currently at phase 2.89066 degrees (where phase=0 is maximum Y).
P Attempting to write to serial X(V) Y(V) theta(rad) 0.286556 0 25
TIME 1554860126715
NWIRE 135600 772.94 609.42 -0.643501 490.44 2.73134
NWIRE 135647 908.5 140.5 1.5708 345 1.53333
P Frequency 1 is currently at phase 2.85178 degrees (where phase=0 is maximum Y).
P Attempting to write to serial X(V) Y(V) theta(rad) 0.288702 0 25
TIME 1554860126724
NWIRE 135600 772.469 608.965 -0.71883 519.398 2.75342
NWIRE 135647 907.5 140 1.5708 330 1.46667
P Frequency 1 is currently at phase 2.80858 degrees (where phase=0 is maximum Y).
P Attempting to write to serial X(V) Y(V) theta(rad) 0.287083 0 25
TIME 1554860126733
NWIRE 135600 772.75 609.25 -0.785398 459 2.83333
NWIRE 135647 908.5 140.5 1.5708 345 1.53333
P Frequency 1 is currently at phase 2.76971 degrees (where phase=0 is maximum Y).
P Attempting to write to serial X(V) Y(V) theta(rad) 0.287319 0 25
TIME 1554860126742
NWIRE 135600 772.66 608.689 -0.828849 468.943 2.68837
NWIRE 135647 908 141 1.5708 308 1.57143
P Frequency 1 is currently at phase 2.73083 degrees (where phase=0 is maximum Y).
P Attempting to write to serial X(V) Y(V) theta(rad) 0.287911 0 25
TIME 1554860126751
NWIRE 135600 772.5 609 -0.785398 484.5 2.68421
NWIRE 135647 908.5 140.5 1.5708 345 1.53333
P Frequency 1 is currently at phase 2.69195 degrees (where phase=0 is maximum Y).
P Attempting to write to serial X(V) Y(V) theta(rad) 0.285521 0 25
TIME 1554860126760
NWIRE 135600 772.934 608.779 -0.876058 481.967 2.66667
NWIRE 135647 907.85 140.05 1.24905 329 1.48936
P Frequency 1 is currently at phase 2.65307 degrees (where phase=0 is maximum Y).
P Attempting to write to serial X(V) Y(V) theta(rad) 0.288261 0 25
TIME 1554860126769
NWIRE 135600 772.345 608.379 -0.904827 511.154 2.55159
NWIRE 135647 908.5 140 1.5708 330 1.46667
P Frequency 1 is currently at phase 2.6142 degrees (where phase=0 is maximum Y).
P Attempting to write to serial X(V) Y(V) theta(rad) 0.291452 0 25
TIME 1554860126778
NWIRE 135600 771.669 608.763 -0.950547 512.27 2.76923
NWIRE 135647 908.5 140.5 1.5708 345 1.53333
P Frequency 1 is currently at phase 2.57532 degrees (where phase=0 is maximum Y).
P Attempting to write to serial X(V) Y(V) theta(rad) 0.289792 0 25
TIME 1554860126787
NWIRE 135600 771.962 608.808 -0.982794 579.615 2.49091
NWIRE 135647 907.3 139.6 1.10715 367.2 1.41667
P Frequency 1 is currently at phase 2.53644 degrees (where phase=0 is maximum Y).
P Attempting to write to serial X(V) Y(V) theta(rad) 0.292651 0 25
TIME 1554860126796
NWIRE 135600 771.353 608.412 -1.03038 548.471 2.64286
NWIRE 135647 908.5 140 1.5708 330 1.46667
P Frequency 1 is currently at phase 2.49757 degrees (where phase=0 is maximum Y).
P Attempting to write to serial X(V) Y(V) theta(rad) 0.290222 0 25
TIME 1554860126805
NWIRE 135600 771.8 607.4 -1.10715 584.8 2.52941
NWIRE 135647 908.5 140 1.5708 330 1.46667
P Frequency 1 is currently at phase 2.45869 degrees (where phase=0 is maximum Y).
P Attempting to write to serial X(V) Y(V) theta(rad) 0.291535 0 25
TIME 1554860126814
NWIRE 135600 771.5 608.5 -1.10715 534.6 2.45455
NWIRE 135647 908 140 1.5708 352 1.375
P Frequency 1 is currently at phase 2.41981 degrees (where phase=0 is maximum Y).
P Attempting to write to serial X(V) Y(V) theta(rad) 0.291348 0 25
TIME 1554860126823
NWIRE 135600 771.5 608 -1.10715 578 2.5
NWIRE 135647 907.5 140.5 1.5708 345 1.53333
P Frequency 1 is currently at phase 2.38093 degrees (where phase=0 is maximum Y).
P Attempting to write to serial X(V) Y(V) theta(rad) 0.295302 0 25
TIME 1554860126832
NWIRE 135600 770.676 607.619 -1.13839 526.81 2.62069
NWIRE 135647 907.172 140.431 1.19029 344.69 1.41667
P Frequency 1 is currently at phase 2.33774 degrees (where phase=0 is maximum Y).
P Attempting to write to serial X(V) Y(V) theta(rad) 0.293503 0 25
TIME 1554860126841
NWIRE 135600 771 607 -1.10715 524.8 2.5625
NWIRE 135647 907.5 140.5 1.5708 345 1.53333
P Frequency 1 is currently at phase 2.30318 degrees (where phase=0 is maximum Y).
P Attempting to write to serial X(V) Y(V) theta(rad) 0.296704 0 25
TIME 1554860126851
NWIRE 135600 770.328 607.431 -1.19029 572.586 2.53086
NWIRE 135647 907.241 140.603 1.19029 358.828 1.40698
P Frequency 1 is currently at phase 2.2643 degrees (where phase=0 is maximum Y).
P Attempting to write to serial X(V) Y(V) theta(rad) 0.295643 0 25
TIME 1554860126860
NWIRE 135600 770.507 606.815 -1.21203 554.795 2.592
NWIRE 135647 907.2 140.4 1.10715 345.6 1.33333
P Frequency 1 is currently at phase 2.22543 degrees (where phase=0 is maximum Y).
P Attempting to write to serial X(V) Y(V) theta(rad) 0.294303 0 25
TIME 1554860126869
NWIRE 135600 770.741 606.088 -1.22203 485.124 2.62893
NWIRE 135647 906.8 140.6 1.10715 345.6 1.33333
P Frequency 1 is currently at phase 2.18223 degrees (where phase=0 is maximum Y).
P Attempting to write to serial X(V) Y(V) theta(rad) 0.293713 0 25
TIME 1554860126878
NWIRE 135600 770.824 606.12 -1.21781 506.1 2.51916
NWIRE 135647 908 140.5 1.5708 322 1.64286
P Frequency 1 is currently at phase 2.14767 degrees (where phase=0 is maximum Y).
P Attempting to write to serial X(V) Y(V) theta(rad) 0.295237 0 25
TIME 1554860126887
NWIRE 135600 770.487 606.179 -1.21781 522.156 2.39465
NWIRE 135647 907 140.5 0.785398 337.5 1.08
P Frequency 1 is currently at phase 2.10447 degrees (where phase=0 is maximum Y).
P Attempting to write to serial X(V) Y(V) theta(rad) 0.294754 0 25
TIME 1554860126896
NWIRE 135600 770.55 606.35 -1.24905 519.8 2.45652
NWIRE 135647 908.5 141 1.5708 330 1.46667
P Frequency 1 is currently at phase 2.06992 degrees (where phase=0 is maximum Y).
P Attempting to write to serial X(V) Y(V) theta(rad) 0.298803 0 25
TIME 1554860126905
NWIRE 135600 769.711 606.642 -1.29985 548 2.54745
NWIRE 135647 908.213 139.921 1.46014 346.585 1.45
P Frequency 1 is currently at phase 2.03104 degrees (where phase=0 is maximum Y).
P Attempting to write to serial X(V) Y(V) theta(rad) 0.29957 0 25
TIME 1554860126914
NWIRE 135600 769.529 606.509 -1.26791 516.726 2.52083
NWIRE 135647 907.5 140.5 1.24905 360 1.44
P Frequency 1 is currently at phase 1.98784 degrees (where phase=0 is maximum Y).
P Attempting to write to serial X(V) Y(V) theta(rad) 0.299068 0 25
TIME 1554860126923
NWIRE 135600 769.6 606.2 -1.24905 524.4 2.47826
NWIRE 135647 908.5 140.5 1.5708 345 1.53333
P Frequency 1 is currently at phase 1.94897 degrees (where phase=0 is maximum Y).
P Attempting to write to serial X(V) Y(V) theta(rad) 0.300306 0 25
TIME 1554860126932
NWIRE 135600 769.324 605.946 -1.2723 555.762 2.47059
NWIRE 135647 907.2 140.4 1.10715 345.6 1.33333
P Frequency 1 is currently at phase 1.91441 degrees (where phase=0 is maximum Y).
P Attempting to write to serial X(V) Y(V) theta(rad) 0.296502 0 25
TIME 1554860126941
NWIRE 135600 770.054 605.516 -1.28474 527.914 2.50973
NWIRE 135647 908.5 141 1.5708 330 1.46667
P Frequency 1 is currently at phase 1.87121 degrees (where phase=0 is maximum Y).
P Attempting to write to serial X(V) Y(V) theta(rad) 0.298817 0 25
TIME 1554860126950
NWIRE 135600 769.562 606.673 -1.2723 521.222 2.4596
NWIRE 135647 908.5 141 1.5708 330 1.46667
P Frequency 1 is currently at phase 1.83233 degrees (where phase=0 is maximum Y).
P Attempting to write to serial X(V) Y(V) theta(rad) 0.298573 0 25
TIME 1554860126959
NWIRE 135600 769.582 605.873 -1.27536 551.54 2.52958
NWIRE 135647 908.5 140.5 1.5708 345 1.53333
P Frequency 1 is currently at phase 1.79346 degrees (where phase=0 is maximum Y).
P Attempting to write to serial X(V) Y(V) theta(rad) 0.300684 0 25
TIME 1554860126968
NWIRE 135600 769.133 606.39 -1.27934 551.661 2.43949
NWIRE 135647 908.5 140.5 1.5708 345 1.53333
P Frequency 1 is currently at phase 1.75458 degrees (where phase=0 is maximum Y).
P Attempting to write to serial X(V) Y(V) theta(rad) 0.300829 0 25
TIME 1554860126977
NWIRE 135600 769.077 606.021 -1.29985 566 2.46643
NWIRE 135647 908.5 141 1.5708 330 1.46667
P Frequency 1 is currently at phase 1.7157 degrees (where phase=0 is maximum Y).
P Attempting to write to serial X(V) Y(V) theta(rad) 0.300581 0 25
TIME 1554860126986
NWIRE 135600 769.1 605.8 -1.35213 540 2.51852
NWIRE 135647 908.5 141.5 1.5708 345 1.53333
P Frequency 1 is currently at phase 1.67683 degrees (where phase=0 is maximum Y).
P Attempting to write to serial X(V) Y(V) theta(rad) 0.299694 0 25
TIME 1554860126995
NWIRE 135600 769.25 605.75 -1.3734 546.615 2.46053
NWIRE 135647 908.5 141 1.5708 330 1.46667
P Frequency 1 is currently at phase 1.63795 degrees (where phase=0 is maximum Y).
P Attempting to write to serial X(V) Y(V) theta(rad) 0.300618 0 25
TIME 1554860127004
NWIRE 135600 769.039 606.308 -1.3734 601.269 2.38272
NWIRE 135647 908.5 141 1.5708 360 1.6
P Frequency 1 is currently at phase 1.59907 degrees (where phase=0 is maximum Y).
P Attempting to write to serial X(V) Y(V) theta(rad) 0.29857 0 25
TIME 1554860127013
NWIRE 135600 769.42 606.06 -1.4289 565.92 2.42593
NWIRE 135647 908.5 141 1.5708 330 1.46667
P Frequency 1 is currently at phase 1.56019 degrees (where phase=0 is maximum Y).
P Attempting to write to serial X(V) Y(V) theta(rad) 0.298578 0 25
TIME 1554860127023
NWIRE 135600 769.39 605.988 -1.46014 530.378 2.45865
NWIRE 135647 908.5 141.5 1.5708 345 1.53333
P Frequency 1 is currently at phase 1.52132 degrees (where phase=0 is maximum Y).
P Attempting to write to serial X(V) Y(V) theta(rad) 0.299854 0 25
TIME 1554860127032
NWIRE 135600 769.108 606.351 -1.40565 571.892 2.5
NWIRE 135647 908.5 141.5 1.5708 345 1.53333
P Frequency 1 is currently at phase 1.48244 degrees (where phase=0 is maximum Y).
P Attempting to write to serial X(V) Y(V) theta(rad) 0.299519 0 25
TIME 1554860127041
NWIRE 135600 769.148 605.436 -1.39094 550.44 2.52727
NWIRE 135647 908.5 141.5 1.5708 345 1.53333
P Frequency 1 is currently at phase 1.44356 degrees (where phase=0 is maximum Y).
P Attempting to write to serial X(V) Y(V) theta(rad) 0.300401 0 25
TIME 1554860127050
NWIRE 135600 768.946 606.045 -1.47113 551.673 2.44371
NWIRE 135647 908.5 140.5 1.5708 345 1.53333
P Frequency 1 is currently at phase 1.40468 degrees (where phase=0 is maximum Y).
P Attempting to write to serial X(V) Y(V) theta(rad) 0.303628 0 25
TIME 1554860127059
NWIRE 135600 768.277 606.285 -1.44644 553.846 2.304
NWIRE 135647 908.5 141 1.5708 330 1.46667
P Frequency 1 is currently at phase 1.36581 degrees (where phase=0 is maximum Y).
P Attempting to write to serial X(V) Y(V) theta(rad) 0.300462 0 25
TIME 1554860127068
NWIRE 135600 768.884 606.156 -1.39612 539.094 2.47059
NWIRE 135647 908.5 140.5 1.5708 345 1.53333
P Frequency 1 is currently at phase 1.32261 degrees (where phase=0 is maximum Y).
P Attempting to write to serial X(V) Y(V) theta(rad) 0.301435 0 25
TIME 1554860127077
NWIRE 135600 768.665 606.518 -1.46014 517.61 2.47328
NWIRE 135647 908.5 141 1.5708 330 1.46667
P Frequency 1 is currently at phase 1.28373 degrees (where phase=0 is maximum Y).
P Attempting to write to serial X(V) Y(V) theta(rad) 0.299966 0 25
TIME 1554860127086
NWIRE 135600 768.932 606.405 -1.40565 547.297 2.5
NWIRE 135647 908.5 141 1.5708 330 1.46667
P Frequency 1 is currently at phase 1.24486 degrees (where phase=0 is maximum Y).
P Attempting to write to serial X(V) Y(V) theta(rad) 0.303894 0 25
TIME 1554860127095
NWIRE 135600 768.124 606.01 -1.48766 549.241 2.43094
NWIRE 135647 908.5 141 1.5708 330 1.46667
P Frequency 1 is currently at phase 1.20598 degrees (where phase=0 is maximum Y).
P Attempting to write to serial X(V) Y(V) theta(rad) 0.30269 0 25
TIME 1554860127104
NWIRE 135600 768.342 605.584 -1.47113 549.505 2.53378
NWIRE 135647 908.5 141 1.5708 330 1.46667
P Frequency 1 is currently at phase 1.1671 degrees (where phase=0 is maximum Y).
P Attempting to write to serial X(V) Y(V) theta(rad) 0.302266 0 25
TIME 1554860127113
NWIRE 135600 768.403 605.378 -1.46014 549.073 2.50746
NWIRE 135647 908.5 140.5 1.5708 345 1.53333
P Frequency 1 is currently at phase 1.13254 degrees (where phase=0 is maximum Y).
P Attempting to write to serial X(V) Y(V) theta(rad) 0.303223 0 25
TIME 1554860127122
NWIRE 135600 768.188 605.553 -1.49402 543.177 2.55789
NWIRE 135647 908.5 141 1.5708 330 1.46667
P Frequency 1 is currently at phase 1.08935 degrees (where phase=0 is maximum Y).
P Attempting to write to serial X(V) Y(V) theta(rad) 0.302519 0 25
TIME 1554860127131
NWIRE 135600 768.306 605.523 -1.49402 533.5 2.59358
NWIRE 135647 908.5 140.5 1.5708 345 1.53333
P Frequency 1 is currently at phase 1.05047 degrees (where phase=0 is maximum Y).
P Attempting to write to serial X(V) Y(V) theta(rad) 0.301133 0 25
TIME 1554860127140
NWIRE 135600 768.559 605.448 -1.5153 596.674 2.3218
NWIRE 135647 908 141.5 1.5708 322 1.64286
P Frequency 1 is currently at phase 1.01159 degrees (where phase=0 is maximum Y).
P Attempting to write to serial X(V) Y(V) theta(rad) 0.303001 0 25
TIME 1554860127149
NWIRE 135600 768.162 604.055 -1.48766 563.462 2.57865
NWIRE 135647 908.5 141.5 1.5708 345 1.53333
P Frequency 1 is currently at phase 0.972716 degrees (where phase=0 is maximum Y).
P Attempting to write to serial X(V) Y(V) theta(rad) 0.304308 0 25
TIME 1554860127158
NWIRE 135600 767.879 605.068 -1.49402 591.177 2.48756
NWIRE 135647 908.5 141.5 1.5708 345 1.53333
P Frequency 1 is currently at phase 0.933838 degrees (where phase=0 is maximum Y).
P Attempting to write to serial X(V) Y(V) theta(rad) 0.303607 0 25
TIME 1554860127167
NWIRE 135600 767.997 605.036 -1.49949 575.736 2.52358
NWIRE 135647 908.5 141.5 1.5708 345 1.53333
P Frequency 1 is currently at phase 0.894961 degrees (where phase=0 is maximum Y).
P Attempting to write to serial X(V) Y(V) theta(rad) 0.302107 0 25
TIME 1554860127176
NWIRE 135600 768.274 605.531 -1.46014 553.976 2.52985
NWIRE 135647 907.5 141.5 1.5708 345 1.53333
P Frequency 1 is currently at phase 0.856084 degrees (where phase=0 is maximum Y).
P Attempting to write to serial X(V) Y(V) theta(rad) 0.303866 0 25
TIME 1554860127185
NWIRE 135600 767.901 605.386 -1.49949 562.822 2.46698
NWIRE 135647 907.5 141.5 1.5708 345 1.53333
P Frequency 1 is currently at phase 0.817207 degrees (where phase=0 is maximum Y).
P Attempting to write to serial X(V) Y(V) theta(rad) 0.303334 0 25
TIME 1554860127195
NWIRE 135600 767.985 605.403 -1.47584 541.562 2.557
NWIRE 135647 908 141.5 1.5708 322 1.64286
P Frequency 1 is currently at phase 0.77833 degrees (where phase=0 is maximum Y).
P Attempting to write to serial X(V) Y(V) theta(rad) 0.305662 0 25
TIME 1554860127204
NWIRE 135600 767.5 606.5 1.5708 555 2.46667
NWIRE 135647 907.5 140.5 1.5708 345 1.53333
P Frequency 1 is currently at phase 0.739452 degrees (where phase=0 is maximum Y).
P Attempting to write to serial X(V) Y(V) theta(rad) 0.303183 0 25
TIME 1554860127213
NWIRE 135600 767.974 605.997 -1.46592 531.233 2.52708
NWIRE 135647 908 141 1.5708 308 1.57143
P Frequency 1 is currently at phase 0.696255 degrees (where phase=0 is maximum Y).
P Attempting to write to serial X(V) Y(V) theta(rad) 0.304488 0 25
TIME 1554860127222
NWIRE 135600 767.692 604.962 -1.44644 582.831 2.50407
NWIRE 135647 907.5 140.5 1.5708 345 1.53333
P Frequency 1 is currently at phase 0.657378 degrees (where phase=0 is maximum Y).
P Attempting to write to serial X(V) Y(V) theta(rad) 0.302925 0 25
TIME 1554860127231
NWIRE 135600 767.983 605.091 -1.38545 546.113 2.5125
NWIRE 135647 907.439 140.508 1.44644 337.292 1.62931
P Frequency 1 is currently at phase 0.622821 degrees (where phase=0 is maximum Y).
P Attempting to write to serial X(V) Y(V) theta(rad) 0.30447 0 25
TIME 1554860127240
NWIRE 135600 767.654 604.965 -1.47113 551.287 2.64828
NWIRE 135647 907.5 140.5 1.5708 345 1.53333
P Frequency 1 is currently at phase 0.579624 degrees (where phase=0 is maximum Y).
P Attempting to write to serial X(V) Y(V) theta(rad) 0.304686 0 25
TIME 1554860127249
NWIRE 135600 767.59 604.87 -1.4289 574.52 2.5566
NWIRE 135647 907.5 140.5 1.5708 345 1.53333
P Frequency 1 is currently at phase 0.540747 degrees (where phase=0 is maximum Y).
P Attempting to write to serial X(V) Y(V) theta(rad) 0.305007 0 25
TIME 1554860127258
NWIRE 135600 767.506 604.445 -1.46014 545.707 2.56818
NWIRE 135647 907.5 140 1.5708 360 1.6
P Frequency 1 is currently at phase 0.506189 degrees (where phase=0 is maximum Y).
P Attempting to write to serial X(V) Y(V) theta(rad) 0.303041 0 25
TIME 1554860127267
NWIRE 135600 767.878 604.417 -1.43824 557.598 2.5
NWIRE 135647 907.5 140 1.5708 360 1.6
P Frequency 1 is currently at phase 0.467312 degrees (where phase=0 is maximum Y).
P Attempting to write to serial X(V) Y(V) theta(rad) 0.303142 0 25
TIME 1554860127276
NWIRE 135600 767.836 604.978 -1.43824 532.716 2.49774
NWIRE 135647 908 140.5 1.5708 322 1.64286
P Frequency 1 is currently at phase 0.424115 degrees (where phase=0 is maximum Y).
P Attempting to write to serial X(V) Y(V) theta(rad) 0.303325 0 25
TIME 1554860127285
NWIRE 135600 767.779 603.434 -1.48014 526.82 2.64103
NWIRE 135647 908 140.5 1.5708 322 1.64286
P Frequency 1 is currently at phase 0.385238 degrees (where phase=0 is maximum Y).
P Attempting to write to serial X(V) Y(V) theta(rad) 0.30462 0 25
TIME 1554860127294
NWIRE 135600 767.5 604 1.5708 570 2.53333
NWIRE 135647 908 140.5 1.5708 322 1.64286
P Frequency 1 is currently at phase 0.346361 degrees (where phase=0 is maximum Y).
P Attempting to write to serial X(V) Y(V) theta(rad) 0.305486 0 25
TIME 1554860127303
NWIRE 135600 767.308 604.038 -1.44644 577.077 2.56198
NWIRE 135647 908.5 140 1.5708 360 1.6
P Frequency 1 is currently at phase 0.307483 degrees (where phase=0 is maximum Y).
P Attempting to write to serial X(V) Y(V) theta(rad) 0.304934 0 25
TIME 1554860127312
NWIRE 135600 767.399 603.908 -1.41815 601.387 2.5
NWIRE 135647 908.5 140.5 1.5708 345 1.53333
P Frequency 1 is currently at phase 0.268606 degrees (where phase=0 is maximum Y).
P Attempting to write to serial X(V) Y(V) theta(rad) 0.305874 0 25
TIME 1554860127321
NWIRE 135600 767.192 602.962 -1.44644 601.923 2.504
NWIRE 135647 908.5 140 1.5708 360 1.6
P Frequency 1 is currently at phase 0.229729 degrees (where phase=0 is maximum Y).
P Attempting to write to serial X(V) Y(V) theta(rad) 0.304588 0 25
TIME 1554860127330
NWIRE 135600 767.43 602.99 -1.4289 589.68 2.52778
NWIRE 135647 908.5 140.5 1.5708 345 1.53333
P Frequency 1 is currently at phase 0.190852 degrees (where phase=0 is maximum Y).
P Attempting to write to serial X(V) Y(V) theta(rad) 0.305375 0 25
TIME 1554860127339
NWIRE 135600 767.254 602.969 -1.44644 583.723 2.54918
NWIRE 135647 908.5 140.5 1.5708 345 1.53333
P Frequency 1 is currently at phase 0.151975 degrees (where phase=0 is maximum Y).
P Attempting to write to serial X(V) Y(V) theta(rad) 0.303545 0 25
TIME 1554860127348
NWIRE 135600 767.6 603.507 -1.50423 608.575 2.32922
NWIRE 135647 908.5 140.5 1.5708 345 1.53333
P Frequency 1 is currently at phase 0.113097 degrees (where phase=0 is maximum Y).
P Attempting to write to serial X(V) Y(V) theta(rad) 0.308096 0 25
TIME 1554860127357
NWIRE 135600 766.673 603.873 -1.41815 606.705 2.49756
NWIRE 135647 908 140 1.5708 384 1.5
P Frequency 1 is currently at phase 0.0699005 degrees (where phase=0 is maximum Y).
P Attempting to write to serial X(V) Y(V) theta(rad) 0.306897 0 25
TIME 1554860127366
NWIRE 135600 766.896 603.572 -1.39094 615.072 2.59884
NWIRE 135647 909 140.5 1.5708 400 1.5625
P Frequency 1 is currently at phase 0.0353429 degrees (where phase=0 is maximum Y).
P Attempting to write to serial X(V) Y(V) theta(rad) 0.306193 0 25
TIME 1554860127376
NWIRE 135600 767.019 603.904 -1.3734 566.385 2.68919
NWIRE 135647 908.49 139.93 1.4289 354.32 1.6699
P Frequency 1 is currently at phase 6.27965 degrees (where phase=0 is maximum Y).
P Attempting to write to serial X(V) Y(V) theta(rad) 0.307086 0 25
TIME 1554860127385
NWIRE 135600 766.824 603.206 -1.32582 611.765 2.46154
NWIRE 135647 908 140.5 1.19029 359.103 1.54878
P Frequency 1 is currently at phase 6.24077 degrees (where phase=0 is maximum Y).
P Attempting to write to serial X(V) Y(V) theta(rad) 0.308438 0 25
TIME 1554860127394
NWIRE 135600 766.538 603.368 -1.2925 594.849 2.46903
NWIRE 135647 908.946 139.955 1.47113 375.99 1.58065
P Frequency 1 is currently at phase 6.19758 degrees (where phase=0 is maximum Y).
P Attempting to write to serial X(V) Y(V) theta(rad) 0.305781 0 25
TIME 1554860127403
NWIRE 135600 767.051 602.708 -1.2723 591.73 2.60488
NWIRE 135647 909.5 140.5 1.5708 345 1.53333
P Frequency 1 is currently at phase 6.16302 degrees (where phase=0 is maximum Y).
P Attempting to write to serial X(V) Y(V) theta(rad) 0.306382 0 25
TIME 1554860127412
NWIRE 135600 766.914 602.966 -1.19029 569.793 2.51852
NWIRE 135647 909 140.5 1.5708 368 1.4375
P Frequency 1 is currently at phase 6.12414 degrees (where phase=0 is maximum Y).
P Attempting to write to serial X(V) Y(V) theta(rad) 0.307205 0 25
TIME 1554860127421
NWIRE 135600 766.733 602.957 -1.1659 602 2.59483
NWIRE 135647 909.5 141 1.5708 360 1.6
P Frequency 1 is currently at phase 6.08526 degrees (where phase=0 is maximum Y).
P Attempting to write to serial X(V) Y(V) theta(rad) 0.30705 0 25
TIME 1554860127430
NWIRE 135600 766.747 602.943 -1.15257 634.381 2.56129
NWIRE 135647 908.853 140.412 1.32582 365.176 1.51563
P Frequency 1 is currently at phase 6.04207 degrees (where phase=0 is maximum Y).
P Attempting to write to serial X(V) Y(V) theta(rad) 0.305196 0 25
TIME 1554860127439
NWIRE 135600 767.1 603.3 -1.10715 574.2 2.63636
NWIRE 135647 909 141 1.5708 352 1.375
P Frequency 1 is currently at phase 6.00751 degrees (where phase=0 is maximum Y).
P Attempting to write to serial X(V) Y(V) theta(rad) 0.300235 0 25
TIME 1554860127448
NWIRE 135600 768.07 603.538 -1.07145 558 2.53226
NWIRE 135647 909.5 140.5 1.5708 345 1.53333
P Frequency 1 is currently at phase 5.96431 degrees (where phase=0 is maximum Y).
P Attempting to write to serial X(V) Y(V) theta(rad) 0.301541 0 25
TIME 1554860127457
NWIRE 135600 767.788 603.382 -1.0637 596.226 2.46875
NWIRE 135647 909.5 141 1.5708 360 1.6
P Frequency 1 is currently at phase 5.92976 degrees (where phase=0 is maximum Y).
P Attempting to write to serial X(V) Y(V) theta(rad) 0.30203 0 25
TIME 1554860127466
NWIRE 135600 767.669 602.912 -1.01914 586.472 2.53879
NWIRE 135647 908.4 140.8 1.10715 360 1.38889
P Frequency 1 is currently at phase 5.88656 degrees (where phase=0 is maximum Y).
P Attempting to write to serial X(V) Y(V) theta(rad) 0.301001 0 25
TIME 1554860127475
NWIRE 135600 767.854 603.727 -0.999459 582.726 2.48235
NWIRE 135647 909.5 140.5 1.5708 345 1.53333
P Frequency 1 is currently at phase 5.84768 degrees (where phase=0 is maximum Y).
P Attempting to write to serial X(V) Y(V) theta(rad) 0.301366 0 25
TIME 1554860127484
NWIRE 135600 767.76 603.32 -0.927295 568.32 2.59459
NWIRE 135647 909.5 141.5 1.5708 345 1.53333
P Frequency 1 is currently at phase 5.8088 degrees (where phase=0 is maximum Y).
P Attempting to write to serial X(V) Y(V) theta(rad) 0.299887 0 25
TIME 1554860127493
NWIRE 135600 768.034 603.523 -0.96007 572.993 2.52174
NWIRE 135647 909.5 140.5 1.5708 345 1.53333
P Frequency 1 is currently at phase 5.76993 degrees (where phase=0 is maximum Y).
P Attempting to write to serial X(V) Y(V) theta(rad) 0.300323 0 25
TIME 1554860127502
NWIRE 135600 767.925 603.372 -0.851966 563.487 2.55063
NWIRE 135647 909.5 140.5 1.5708 345 1.53333
P Frequency 1 is currently at phase 5.73105 degrees (where phase=0 is maximum Y).
P Attempting to write to serial X(V) Y(V) theta(rad) 0.299236 0 25
TIME 1554860127511
NWIRE 135600 768.12 603.164 -0.847817 544.576 2.71651
NWIRE 135647 909.5 140.5 1.5708 345 1.53333
P Frequency 1 is currently at phase 5.69217 degrees (where phase=0 is maximum Y).
P Attempting to write to serial X(V) Y(V) theta(rad) 0.295957 0 25
TIME 1554860127520
NWIRE 135600 768.75 602.75 -0.785398 494 2.73684
NWIRE 135647 909.5 140.5 1.5708 345 1.53333
P Frequency 1 is currently at phase 5.6533 degrees (where phase=0 is maximum Y).
P Attempting to write to serial X(V) Y(V) theta(rad) 0.297086 0 25
TIME 1554860127529
NWIRE 135600 768.5 602.5 -0.785398 520 2.6
NWIRE 135647 907.75 140.25 1.24905 375 1.5
P Frequency 1 is currently at phase 5.61442 degrees (where phase=0 is maximum Y).
P Attempting to write to serial X(V) Y(V) theta(rad) 0.29661 0 25
TIME 1554860127538
NWIRE 135600 768.571 601.938 -0.71883 527.434 2.68456
NWIRE 135647 909 140.5 1.5708 368 1.4375
P Frequency 1 is currently at phase 5.57554 degrees (where phase=0 is maximum Y).
P Attempting to write to serial X(V) Y(V) theta(rad) 0.296063 0 25
TIME 1554860127547
NWIRE 135600 768.655 601.93 -0.66829 577.398 2.53973
NWIRE 135647 909 140.5 1.5708 368 1.4375
P Frequency 1 is currently at phase 5.53666 degrees (where phase=0 is maximum Y).
P Attempting to write to serial X(V) Y(V) theta(rad) 0.296911 0 25
TIME 1554860127556
NWIRE 135600 768.462 602.308 -0.661043 584.8 2.56977
NWIRE 135647 909.5 140 1.5708 360 1.6
P Frequency 1 is currently at phase 5.49779 degrees (where phase=0 is maximum Y).
P Attempting to write to serial X(V) Y(V) theta(rad) 0.289065 0 25
TIME 1554860127566
NWIRE 135600 770 602 -0.643501 541.44 2.61111
NWIRE 135647 909.5 139.5 1.5708 345 1.53333
P Frequency 1 is currently at phase 5.45891 degrees (where phase=0 is maximum Y).
P Attempting to write to serial X(V) Y(V) theta(rad) 0.290075 0 25
TIME 1554860127575
NWIRE 135600 769.768 601.915 -0.574305 552.146 2.61905
NWIRE 135647 909.5 140 1.5708 360 1.6
P Frequency 1 is currently at phase 5.41571 degrees (where phase=0 is maximum Y).
P Attempting to write to serial X(V) Y(V) theta(rad) 0.292261 0 25
TIME 1554860127584
NWIRE 135600 769.303 602.185 -0.558599 563.865 2.71324
NWIRE 135647 909 140 1.5708 384 1.5
P Frequency 1 is currently at phase 5.38116 degrees (where phase=0 is maximum Y).
P Attempting to write to serial X(V) Y(V) theta(rad) 0.289667 0 25
TIME 1554860127593
NWIRE 135600 769.792 602.262 -0.519146 538.431 2.69298
NWIRE 135647 909 140 1.5708 336 1.71429
P Frequency 1 is currently at phase 5.34228 degrees (where phase=0 is maximum Y).
P Attempting to write to serial X(V) Y(V) theta(rad) 0.289834 0 25
TIME 1554860127602
NWIRE 135600 769.729 602.92 -0.499347 586.261 2.57672
NWIRE 135647 909.5 140 1.5708 360 1.6
P Frequency 1 is currently at phase 5.3034 degrees (where phase=0 is maximum Y).
P Attempting to write to serial X(V) Y(V) theta(rad) 0.291339 0 25
TIME 1554860127611
NWIRE 135600 769.4 602.8 -0.463648 537.6 2.625
NWIRE 135647 909.5 140 1.5708 360 1.6
P Frequency 1 is currently at phase 5.2602 degrees (where phase=0 is maximum Y).
P Attempting to write to serial X(V) Y(V) theta(rad) 0.291701 0 25
TIME 1554860127620
NWIRE 135600 769.3 602.6 -0.463648 580.8 2.66667
NWIRE 135647 909 139.5 1.5708 368 1.4375
P Frequency 1 is currently at phase 5.22565 degrees (where phase=0 is maximum Y).
P Attempting to write to serial X(V) Y(V) theta(rad) 0.290055 0 25
TIME 1554860127629
NWIRE 135600 769.6 602.2 -0.463648 537.6 2.625
NWIRE 135647 908.05 139.65 1.24905 357.2 1.61702
P Frequency 1 is currently at phase 5.18245 degrees (where phase=0 is maximum Y).
P Attempting to write to serial X(V) Y(V) theta(rad) 0.287047 0 25
TIME 1554860127638
NWIRE 135600 770.17 602.258 -0.418224 527.814 2.68841
NWIRE 135647 909.5 139.5 1.5708 345 1.53333
P Frequency 1 is currently at phase 5.14789 degrees (where phase=0 is maximum Y).
P Attempting to write to serial X(V) Y(V) theta(rad) 0.289498 0 25
TIME 1554860127647
NWIRE 135600 769.651 602.568 -0.358771 532.069 2.65289
NWIRE 135647 909.5 139 1.5708 360 1.6
P Frequency 1 is currently at phase 5.1047 degrees (where phase=0 is maximum Y).
P Attempting to write to serial X(V) Y(V) theta(rad) 0.290332 0 25
TIME 1554860127656
NWIRE 135600 769.456 602.858 -0.302885 575.744 2.54762
NWIRE 135647 909.5 139 1.5708 360 1.6
P Frequency 1 is currently at phase 5.06582 degrees (where phase=0 is maximum Y).
P Attempting to write to serial X(V) Y(V) theta(rad) 0.287155 0 25
TIME 1554860127665
NWIRE 135600 770.06 602.162 -0.35299 562.659 2.65085
NWIRE 135647 909.5 139 1.5708 360 1.6
P Frequency 1 is currently at phase 5.02694 degrees (where phase=0 is maximum Y).
P Attempting to write to serial X(V) Y(V) theta(rad) 0.285292 0 25
TIME 1554860127674
NWIRE 135600 770.4 602.7 -0.321751 587.5 2.65957
NWIRE 135647 908.962 138.545 1.48766 387.035 1.65761
P Frequency 1 is currently at phase 4.98806 degrees (where phase=0 is maximum Y).
P Attempting to write to serial X(V) Y(V) theta(rad) 0.285631 0 25
TIME 1554860127683
NWIRE 135600 770.3 602.4 -0.321751 578.1 2.61702
NWIRE 135647 907.693 139.142 1.27934 396.284 1.62577
P Frequency 1 is currently at phase 4.94919 degrees (where phase=0 is maximum Y).
P Attempting to write to serial X(V) Y(V) theta(rad) 0.286681 0 25
TIME 1554860127692
NWIRE 135600 770.059 602.235 -0.244979 590.823 2.6129
NWIRE 135647 909 139 1.5708 384 1.5
P Frequency 1 is currently at phase 4.91031 degrees (where phase=0 is maximum Y).
P Attempting to write to serial X(V) Y(V) theta(rad) 0.285464 0 25
TIME 1554860127701
NWIRE 135600 770.27 602.378 -0.298499 572.973 2.65
NWIRE 135647 909 139 1.5708 384 1.5
P Frequency 1 is currently at phase 4.87143 degrees (where phase=0 is maximum Y).
P Attempting to write to serial X(V) Y(V) theta(rad) 0.283039 0 25
TIME 1554860127710
NWIRE 135600 770.721 602.552 -0.286051 567.764 2.67829
NWIRE 135647 908.5 139 1.5708 360 1.6
P Frequency 1 is currently at phase 4.83255 degrees (where phase=0 is maximum Y).
P Attempting to write to serial X(V) Y(V) theta(rad) 0.282355 0 25
TIME 1554860127719
NWIRE 135600 770.824 602.794 -0.244979 601.765 2.66129
NWIRE 135647 908 138.5 1.32582 392.823 1.68254
P Frequency 1 is currently at phase 4.79368 degrees (where phase=0 is maximum Y).
P Attempting to write to serial X(V) Y(V) theta(rad) 0.278196 0 25
TIME 1554860127728
NWIRE 135600 771.618 602.971 -0.244979 544.882 2.66102
NWIRE 135647 908.5 139 1.5708 360 1.6
P Frequency 1 is currently at phase 4.7548 degrees (where phase=0 is maximum Y).
P Attempting to write to serial X(V) Y(V) theta(rad) 0.278936 0 25
TIME 1554860127738
NWIRE 135600 771.432 603.095 -0.165149 573.189 2.73864
NWIRE 135647 908.5 139 1.5708 360 1.6
P Frequency 1 is currently at phase 4.71592 degrees (where phase=0 is maximum Y).
P Attempting to write to serial X(V) Y(V) theta(rad) 0.280345 0 25
TIME 1554860127747
NWIRE 135600 771.115 603.093 -0.104877 552 2.64493
NWIRE 135647 908 139 1.5708 336 1.71429
P Frequency 1 is currently at phase 4.67273 degrees (where phase=0 is maximum Y).
P Attempting to write to serial X(V) Y(V) theta(rad) 0.281091 0 25
TIME 1554860127756
NWIRE 135600 770.931 602.946 -0.124355 537.185 2.73451
NWIRE 135647 907.5 139 1.5708 360 1.6
P Frequency 1 is currently at phase 4.63817 degrees (where phase=0 is maximum Y).
P Attempting to write to serial X(V) Y(V) theta(rad) 0.280502 0 25
TIME 1554860127765
NWIRE 135600 771.013 603.081 -0.165149 562.865 2.62921
NWIRE 135647 908 139 1.5708 336 1.71429
P Frequency 1 is currently at phase 4.59929 degrees (where phase=0 is maximum Y).
P Attempting to write to serial X(V) Y(V) theta(rad) 0.280142 0 25
TIME 1554860127774
NWIRE 135600 771.05 602.85 -0.141897 574.52 2.5566
NWIRE 135647 907.492 138.938 1.44644 358.154 1.61667
P Frequency 1 is currently at phase 4.56041 degrees (where phase=0 is maximum Y).
P Attempting to write to serial X(V) Y(V) theta(rad) 0.27987 0 25
TIME 1554860127783
NWIRE 135600 771.069 602.937 -0.156602 599.054 2.70979
NWIRE 135647 907.5 139.5 1.5708 345 1.53333
P Frequency 1 is currently at phase 4.52154 degrees (where phase=0 is maximum Y).
P Attempting to write to serial X(V) Y(V) theta(rad) 0.275368 0 25
TIME 1554860127792
NWIRE 135600 771.93 602.51 -0.141897 571.2 2.59048
NWIRE 135647 907.5 139 1.5708 360 1.6
P Frequency 1 is currently at phase 4.47834 degrees (where phase=0 is maximum Y).
P Attempting to write to serial X(V) Y(V) theta(rad) 0.276889 0 25
TIME 1554860127801
NWIRE 135600 771.588 601.587 -0.14889 586.738 2.61386
NWIRE 135647 908 138.5 1.5708 368 1.4375
P Frequency 1 is currently at phase 4.44378 degrees (where phase=0 is maximum Y).
P Attempting to write to serial X(V) Y(V) theta(rad) 0.274832 0 25
TIME 1554860127810
NWIRE 135600 771.96 602.22 -0.141897 536.58 2.73737
NWIRE 135647 907.5 138.5 1.5708 345 1.53333
P Frequency 1 is currently at phase 4.40059 degrees (where phase=0 is maximum Y).
P Attempting to write to serial X(V) Y(V) theta(rad) 0.2766 0 25
TIME 1554860127819
NWIRE 135600 771.569 602.029 -0.0665682 591 2.61504
NWIRE 135647 907.5 138 1.5708 360 1.6
P Frequency 1 is currently at phase 4.36603 degrees (where phase=0 is maximum Y).
P Attempting to write to serial X(V) Y(V) theta(rad) 0.271387 0 25
TIME 1554860127828
NWIRE 135600 772.569 602.054 -0.124355 571.846 2.66949
NWIRE 135647 907.094 137.941 1.47113 375.327 1.55769
P Frequency 1 is currently at phase 4.32283 degrees (where phase=0 is maximum Y).
P Attempting to write to serial X(V) Y(V) theta(rad) 0.268743 0 25
TIME 1554860127837
NWIRE 135600 773.054 601.931 -0.124355 569.369 2.61345
NWIRE 135647 907 138 1.5708 384 1.5
P Frequency 1 is currently at phase 4.28395 degrees (where phase=0 is maximum Y).
P Attempting to write to serial X(V) Y(V) theta(rad) 0.26883 0 25
TIME 1554860127846
NWIRE 135600 772.992 601.938 -0.124355 558 2.64957
NWIRE 135647 907 138 1.5708 352 1.375
P Frequency 1 is currently at phase 4.24508 degrees (where phase=0 is maximum Y).
P Attempting to write to serial X(V) Y(V) theta(rad) 0.268616 0 25
TIME 1554860127855
NWIRE 135600 772.991 601.935 -0.132552 578.795 2.78899
NWIRE 135647 907.5 138 1.5708 360 1.6
P Frequency 1 is currently at phase 4.2062 degrees (where phase=0 is maximum Y).
P Attempting to write to serial X(V) Y(V) theta(rad) 0.265961 0 25
TIME 1554860127864
NWIRE 135600 773.476 602.297 -0.117109 578.826 2.67063
NWIRE 135647 907.5 138 1.5708 360 1.6
P Frequency 1 is currently at phase 4.16732 degrees (where phase=0 is maximum Y).
P Attempting to write to serial X(V) Y(V) theta(rad) 0.263089 0 25
TIME 1554860127873
NWIRE 135600 774.002 602.519 -0.114877 546.48 2.71968
NWIRE 135647 907.5 138.5 1.5708 345 1.53333
P Frequency 1 is currently at phase 4.12845 degrees (where phase=0 is maximum Y).
P Attempting to write to serial X(V) Y(V) theta(rad) 0.26249 0 25
TIME 1554860127882
NWIRE 135600 774.073 602.659 -0.110657 540.098 2.70313
NWIRE 135647 907.5 138.5 1.5708 345 1.53333
P Frequency 1 is currently at phase 4.08957 degrees (where phase=0 is maximum Y).
P Attempting to write to serial X(V) Y(V) theta(rad) 0.262503 0 25
TIME 1554860127891
NWIRE 135600 774.022 602.647 -0.14889 580.499 2.56908
NWIRE 135647 907.5 139 1.5708 360 1.6
P Frequency 1 is currently at phase 4.05069 degrees (where phase=0 is maximum Y).
P Attempting to write to serial X(V) Y(V) theta(rad) 0.260819 0 25
TIME 1554860127900
NWIRE 135600 774.309 602.26 -0.152649 578.22 2.71354
NWIRE 135647 906.5 139 1.5708 360 1.6
P Frequency 1 is currently at phase 4.00749 degrees (where phase=0 is maximum Y).
P Attempting to write to serial X(V) Y(V) theta(rad) 0.262934 0 25
TIME 1554860127909
NWIRE 135600 773.838 602.288 -0.132552 607.336 2.67544
NWIRE 135647 906.5 138.5 1.5708 345 1.53333
P Frequency 1 is currently at phase 3.97294 degrees (where phase=0 is maximum Y).
P Attempting to write to serial X(V) Y(V) theta(rad) 0.262088 0 25
TIME 1554860127919
NWIRE 135600 773.959 602.257 -0.165149 565.27 2.64045
NWIRE 135647 906.5 138.5 1.5708 345 1.53333
P Frequency 1 is currently at phase 3.93406 degrees (where phase=0 is maximum Y).
P Attempting to write to serial X(V) Y(V) theta(rad) 0.259433 0 25
TIME 1554860127928
NWIRE 135600 774.44 602.58 -0.141897 559.54 2.74257
NWIRE 135647 906.5 139 1.5708 360 1.6
P Frequency 1 is currently at phase 3.89086 degrees (where phase=0 is maximum Y).
P Attempting to write to serial X(V) Y(V) theta(rad) 0.256641 0 25
TIME 1554860127937
NWIRE 135600 774.946 602.176 -0.165149 518.324 2.59302
NWIRE 135647 905.659 138.927 1.46014 359.512 1.64179
P Frequency 1 is currently at phase 3.8563 degrees (where phase=0 is maximum Y).
P Attempting to write to serial X(V) Y(V) theta(rad) 0.256853 0 25
TIME 1554860127946
NWIRE 135600 774.851 602.608 -0.165149 565.27 2.64045
NWIRE 135647 905.756 138.805 1.46014 359.512 1.64179
P Frequency 1 is currently at phase 3.81743 degrees (where phase=0 is maximum Y).
P Attempting to write to serial X(V) Y(V) theta(rad) 0.25896 0 25
TIME 1554860127955
NWIRE 135600 774.38 602.66 -0.141897 560 2.8
NWIRE 135647 905.5 138 1.5708 360 1.6
P Frequency 1 is currently at phase 3.77423 degrees (where phase=0 is maximum Y).
P Attempting to write to serial X(V) Y(V) theta(rad) 0.257636 0 25
TIME 1554860127964
NWIRE 135600 774.594 602.085 -0.158655 524.819 2.69972
NWIRE 135647 905.68 138.76 1.4289 357.76 1.65385
P Frequency 1 is currently at phase 3.73967 degrees (where phase=0 is maximum Y).
P Attempting to write to serial X(V) Y(V) theta(rad) 0.255417 0 25
TIME 1554860127973
NWIRE 135600 774.985 602.414 -0.174672 541.221 2.70902
NWIRE 135647 905.5 138.5 1.5708 345 1.53333
P Frequency 1 is currently at phase 3.69648 degrees (where phase=0 is maximum Y).
P Attempting to write to serial X(V) Y(V) theta(rad) 0.257695 0 25
TIME 1554860127982
NWIRE 135600 774.479 602.399 -0.207496 555.106 2.76727
NWIRE 135647 905.5 138 1.5708 360 1.6
P Frequency 1 is currently at phase 3.66192 degrees (where phase=0 is maximum Y).
P Attempting to write to serial X(V) Y(V) theta(rad) 0.254528 0 25
TIME 1554860127991
NWIRE 135600 775.059 602.235 -0.244979 564.706 2.66667
NWIRE 135647 905.5 138 1.5708 360 1.6
P Frequency 1 is currently at phase 3.62304 degrees (where phase=0 is maximum Y).
P Attempting to write to serial X(V) Y(V) theta(rad) 0.253679 0 25
TIME 1554860128000
NWIRE 135600 775.175 602.095 -0.286051 552.36 2.75299
NWIRE 135647 905.578 137.857 1.48014 349.279 1.68553
P Frequency 1 is currently at phase 3.58416 degrees (where phase=0 is maximum Y).
P Attempting to write to serial X(V) Y(V) theta(rad) 0.251026 0 25
TIME 1554860128009
NWIRE 135600 775.65 601.95 -0.321751 573.4 2.59574
NWIRE 135647 905.5 138 1.5708 360 1.6
P Frequency 1 is currently at phase 3.54097 degrees (where phase=0 is maximum Y).
P Attempting to write to serial X(V) Y(V) theta(rad) 0.254879 0 25
TIME 1554860128018
NWIRE 135600 774.828 602.569 -0.380506 527.586 2.72
NWIRE 135647 905.543 137.884 1.46014 352.537 1.65909
P Frequency 1 is currently at phase 3.50209 degrees (where phase=0 is maximum Y).
P Attempting to write to serial X(V) Y(V) theta(rad) 0.255604 0 25
TIME 1554860128027
NWIRE 135600 774.631 602.838 -0.370891 555.756 2.66308
NWIRE 135647 905.5 137.5 1.5708 345 1.53333
P Frequency 1 is currently at phase 3.46321 degrees (where phase=0 is maximum Y).
P Attempting to write to serial X(V) Y(V) theta(rad) 0.258518 0 25
TIME 1554860128036
NWIRE 135600 774 602.5 -0.463648 605.2 2.61765
NWIRE 135647 905.5 138.5 1.5708 345 1.53333
P Frequency 1 is currently at phase 3.42434 degrees (where phase=0 is maximum Y).
P Attempting to write to serial X(V) Y(V) theta(rad) 0.255927 0 25
TIME 1554860128045
NWIRE 135600 774.468 602.44 -0.493941 546.532 2.65094
NWIRE 135647 905.5 138.5 1.5708 345 1.53333
P Frequency 1 is currently at phase 3.38546 degrees (where phase=0 is maximum Y).
P Attempting to write to serial X(V) Y(V) theta(rad) 0.256534 0 25
TIME 1554860128054
NWIRE 135600 774.297 602.512 -0.524796 504.797 2.77703
NWIRE 135647 905.5 138 1.5708 330 1.46667
P Frequency 1 is currently at phase 3.34658 degrees (where phase=0 is maximum Y).
P Attempting to write to serial X(V) Y(V) theta(rad) 0.257481 0 25
TIME 1554860128063
NWIRE 135600 774.059 602.265 -0.54042 534.618 2.63855
NWIRE 135647 905 138.5 1.5708 322 1.64286
P Frequency 1 is currently at phase 3.3077 degrees (where phase=0 is maximum Y).
P Attempting to write to serial X(V) Y(V) theta(rad) 0.254682 0 25
TIME 1554860128072
NWIRE 135600 774.568 602.321 -0.566729 503.306 2.67039
NWIRE 135647 905 138 1.5708 336 1.71429
P Frequency 1 is currently at phase 3.26883 degrees (where phase=0 is maximum Y).
P Attempting to write to serial X(V) Y(V) theta(rad) 0.255482 0 25
TIME 1554860128081
NWIRE 135600 774.358 602.709 -0.682317 528.259 2.74475
NWIRE 135647 904.5 138 1.5708 360 1.6
P Frequency 1 is currently at phase 3.22563 degrees (where phase=0 is maximum Y).
P Attempting to write to serial X(V) Y(V) theta(rad) 0.253262 0 25
TIME 1554860128090
NWIRE 135600 774.75 601.75 -0.785398 567 2.57143
NWIRE 136848 679 572 0 180 1.8
NWIRE 135647 904.492 137.938 1.44644 355.815 1.66102
P Frequency 1 is currently at phase 3.19107 degrees (where phase=0 is maximum Y).
P Attempting to write to serial X(V) Y(V) theta(rad) 0.255762 0 25
TIME 1554860128099
NWIRE 135600 774.201 601.679 -0.750929 516.442 2.73404
NWIRE 135647 905 138 1.5708 336 1.71429
P Frequency 1 is currently at phase 3.1522 degrees (where phase=0 is maximum Y).
P Attempting to write to serial X(V) Y(V) theta(rad) 0.255268 0 25
TIME 1554860128109
NWIRE 135600 774.25 601.75 -0.785398 459 2.83333
NWIRE 135647 904.5 138.5 1.5708 345 1.53333
P Frequency 1 is currently at phase 3.11332 degrees (where phase=0 is maximum Y).
P Attempting to write to serial X(V) Y(V) theta(rad) 0.25502 0 25
TIME 1554860128118
NWIRE 135600 774.25 601.25 -0.785398 494 2.73684
NWIRE 135647 904.5 138 1.5708 360 1.6
P Frequency 1 is currently at phase 3.07012 degrees (where phase=0 is maximum Y).
P Attempting to write to serial X(V) Y(V) theta(rad) 0.255823 0 25
TIME 1554860128127
NWIRE 135600 774.041 601.951 -0.876058 502.197 2.72641
NWIRE 135647 904.5 138 1.5708 360 1.6
P Frequency 1 is currently at phase 3.03124 degrees (where phase=0 is maximum Y).
P Attempting to write to serial X(V) Y(V) theta(rad) 0.254479 0 25
TIME 1554860128136
NWIRE 135600 774.26 601.191 -0.938048 503.468 2.57692
NWIRE 135647 905 138 1.5708 336 1.71429
P Frequency 1 is currently at phase 2.99237 degrees (where phase=0 is maximum Y).
P Attempting to write to serial X(V) Y(V) theta(rad) 0.257179 0 25
TIME 1554860128145
NWIRE 135600 773.673 601.635 -0.909753 554.615 2.35429
NWIRE 135647 904.5 138 1.5708 360 1.6
P Frequency 1 is currently at phase 2.95781 degrees (where phase=0 is maximum Y).
P Attempting to write to serial X(V) Y(V) theta(rad) 0.256106 0 25
TIME 1554860128154
NWIRE 135600 773.84 601.38 -0.927295 516.88 2.56338
NWIRE 135647 904.5 138 1.5708 360 1.6
P Frequency 1 is currently at phase 2.91461 degrees (where phase=0 is maximum Y).
P Attempting to write to serial X(V) Y(V) theta(rad) 0.256307 0 25
TIME 1554860128163
NWIRE 135600 773.753 601.286 -0.856706 526.269 2.53496
NWIRE 135647 904 138.5 1.5708 322 1.64286
P Frequency 1 is currently at phase 2.87574 degrees (where phase=0 is maximum Y).
P Attempting to write to serial X(V) Y(V) theta(rad) 0.258494 0 25
TIME 1554860128172
NWIRE 135600 773.27 601.749 -0.825377 489.454 2.68201
NWIRE 135647 905 139 1.5708 308 1.57143
P Frequency 1 is currently at phase 2.84118 degrees (where phase=0 is maximum Y).
P Attempting to write to serial X(V) Y(V) theta(rad) 0.252091 0 25
TIME 1554860128181
NWIRE 135600 774.5 601.5 -0.785398 450 2.77778
NWIRE 135647 905 138.5 1.5708 322 1.64286
P Frequency 1 is currently at phase 2.79798 degrees (where phase=0 is maximum Y).
P Attempting to write to serial X(V) Y(V) theta(rad) 0.253093 0 25
TIME 1554860128190
NWIRE 135600 774.25 601.75 -0.785398 530 2.65
NWIRE 135647 904.5 139 1.5708 360 1.6
P Frequency 1 is currently at phase 2.7591 degrees (where phase=0 is maximum Y).
P Attempting to write to serial X(V) Y(V) theta(rad) 0.25428 0 25
TIME 1554860128199
NWIRE 135600 773.964 601.962 -0.748378 502.904 2.71538
NWIRE 135647 905 138.5 1.5708 322 1.64286
P Frequency 1 is currently at phase 2.72023 degrees (where phase=0 is maximum Y).
P Attempting to write to serial X(V) Y(V) theta(rad) 0.253479 0 25
TIME 1554860128208
NWIRE 135600 774.076 602.09 -0.702257 527.393 2.61157
NWIRE 136849 674.9 574.8 -0.0831412 128.966 2.58824
NWIRE 135647 905 138.5 1.5708 322 1.64286
P Frequency 1 is currently at phase 2.68135 degrees (where phase=0 is maximum Y).
P Attempting to write to serial X(V) Y(V) theta(rad) 0.254569 0 25
TIME 1554860128217
NWIRE 135600 773.81 601.776 -0.702257 540.469 2.54839
NWIRE 135647 904.5 138.5 1.5708 345 1.53333
P Frequency 1 is currently at phase 2.64247 degrees (where phase=0 is maximum Y).
P Attempting to write to serial X(V) Y(V) theta(rad) 0.253582 0 25
TIME 1554860128226
NWIRE 135600 773.959 601.743 -0.62025 515.676 2.65
NWIRE 135647 904.5 139 1.5708 360 1.6
P Frequency 1 is currently at phase 2.60359 degrees (where phase=0 is maximum Y).
P Attempting to write to serial X(V) Y(V) theta(rad) 0.249269 0 25
TIME 1554860128235
NWIRE 135600 774.77 601.878 -0.62025 513.459 2.72881
NWIRE 135647 904.993 138.417 1.48766 359.793 1.52432
P Frequency 1 is currently at phase 2.56472 degrees (where phase=0 is maximum Y).
P Attempting to write to serial X(V) Y(V) theta(rad) 0.247277 0 25
TIME 1554860128244
NWIRE 135600 775.115 601.923 -0.588003 483.692 2.72917
NWIRE 135647 905 138 1.5708 336 1.71429
P Frequency 1 is currently at phase 2.52584 degrees (where phase=0 is maximum Y).
P Attempting to write to serial X(V) Y(V) theta(rad) 0.247397 0 25
TIME 1554860128253
NWIRE 135600 775.038 601.808 -0.588003 508.846 2.7551
NWIRE 136850 678 574 0 224 3.5
NWIRE 135647 905 138 1.5708 336 1.71429
P Frequency 1 is currently at phase 2.48696 degrees (where phase=0 is maximum Y).
P Attempting to write to serial X(V) Y(V) theta(rad) 0.245394 0 25
TIME 1554860128263
NWIRE 135600 775.385 601.577 -0.588003 497.538 2.69388
NWIRE 135647 904.492 138.438 1.44644 342 1.62393
P Frequency 1 is currently at phase 2.44377 degrees (where phase=0 is maximum Y).
P Attempting to write to serial X(V) Y(V) theta(rad) 0.244542 0 25
TIME 1554860128271
NWIRE 135600 775.5 601.5 -0.588003 501.308 2.71429
NWIRE 135647 904.688 137.881 1.47113 354.158 1.67808
P Frequency 1 is currently at phase 2.40489 degrees (where phase=0 is maximum Y).
P Attempting to write to serial X(V) Y(V) theta(rad) 0.246556 0 25
TIME 1554860128281
NWIRE 135600 775.044 601.574 -0.54042 484.059 2.70513
NWIRE 135647 904.743 138.426 1.47113 341.149 1.61644
P Frequency 1 is currently at phase 2.37033 degrees (where phase=0 is maximum Y).
P Attempting to write to serial X(V) Y(V) theta(rad) 0.245238 0 25
TIME 1554860128290
NWIRE 135600 775.254 601.069 -0.519146 519.8 2.64602
NWIRE 135647 904.951 137.959 1.48014 368.221 1.61078
P Frequency 1 is currently at phase 2.33145 degrees (where phase=0 is maximum Y).
P Attempting to write to serial X(V) Y(V) theta(rad) 0.245774 0 25
TIME 1554860128299
NWIRE 135600 775.093 601.166 -0.51239 520.593 2.69804
NWIRE 136851 671 572.5 0 144 1.77778
NWIRE 135647 904.635 137.988 1.48014 352.787 1.68125
P Frequency 1 is currently at phase 2.28826 degrees (where phase=0 is maximum Y).
P Attempting to write to serial X(V) Y(V) theta(rad) 0.247694 0 25
TIME 1554860128308
NWIRE 135600 774.658 601.299 -0.486899 515.87 2.73864
NWIRE 135647 904.077 138.385 1.3734 332.308 1.66667
P Frequency 1 is currently at phase 2.24938 degrees (where phase=0 is maximum Y).
P Attempting to write to serial X(V) Y(V) theta(rad) 0.24572 0 25
TIME 1554860128317
NWIRE 135600 775 601 -0.463648 550.4 2.6875
NWIRE 135647 904.5 138.5 1.5708 345 1.53333
P Frequency 1 is currently at phase 2.2105 degrees (where phase=0 is maximum Y).
P Attempting to write to serial X(V) Y(V) theta(rad) 0.245077 0 25
TIME 1554860128326
NWIRE 135600 775.076 601.08 -0.432408 523.224 2.70854
NWIRE 136852 669.5 573.5 0 189 2.33333
NWIRE 135647 904.5 139 1.5708 360 1.6
P Frequency 1 is currently at phase 2.17595 degrees (where phase=0 is maximum Y).
P Attempting to write to serial X(V) Y(V) theta(rad) 0.244152 0 25
TIME 1554860128335
NWIRE 135600 775.207 601.017 -0.380506 532.759 2.74667
NWIRE 136852 669.5 573.5 0 189 2.33333
NWIRE 135647 904.5 139 1.5708 360 1.6
P Frequency 1 is currently at phase 2.13275 degrees (where phase=0 is maximum Y).
P Attempting to write to serial X(V) Y(V) theta(rad) 0.242584 0 25
TIME 1554860128344
NWIRE 135600 775.466 600.921 -0.412411 517.77 2.74167
NWIRE 136852 669.5 573.5 0 189 2.33333
NWIRE 135647 904 139 1.5708 336 1.71429
P Frequency 1 is currently at phase 2.09387 degrees (where phase=0 is maximum Y).
P Attempting to write to serial X(V) Y(V) theta(rad) 0.244146 0 25
TIME 1554860128353
NWIRE 135600 775.1 600.7 -0.463648 527 2.74194
NWIRE 136852 668.138 573.845 0.404892 127.086 1.85714
NWIRE 135647 904 139.5 1.5708 322 1.64286
P Frequency 1 is currently at phase 2.05931 degrees (where phase=0 is maximum Y).
P Attempting to write to serial X(V) Y(V) theta(rad) 0.242873 0 25
TIME 1554860128362
NWIRE 135600 775.301 600.158 -0.528075 512.331 2.68229
NWIRE 136852 670 574.5 0 180 2.22222
NWIRE 135647 904 139.5 1.5708 322 1.64286
P Frequency 1 is currently at phase 2.01612 degrees (where phase=0 is maximum Y).
P Attempting to write to serial X(V) Y(V) theta(rad) 0.241214 0 25
TIME 1554860128371
NWIRE 135600 775.577 599.891 -0.574305 523.02 2.56747
NWIRE 136852 670 574 0 240 2.4
NWIRE 135647 904 139 1.5708 336 1.71429
P Frequency 1 is currently at phase 1.97724 degrees (where phase=0 is maximum Y).
P Attempting to write to serial X(V) Y(V) theta(rad) 0.241324 0 25
TIME 1554860128380
NWIRE 135600 775.5 599.5 -0.602287 525.87 2.73978
NWIRE 136852 668 573.5 0 242 2
NWIRE 135647 903.5 138.5 1.5708 345 1.53333
P Frequency 1 is currently at phase 1.93836 degrees (where phase=0 is maximum Y).
P Attempting to write to serial X(V) Y(V) theta(rad) 0.239542 0 25
TIME 1554860128389
NWIRE 135600 775.8 599.4 -0.643501 500.48 2.70588
NWIRE 136852 669.318 573.371 0.076772 266.347 2.72093
NWIRE 135647 904 139 1.5708 336 1.71429
P Frequency 1 is currently at phase 1.89949 degrees (where phase=0 is maximum Y).
P Attempting to write to serial X(V) Y(V) theta(rad) 0.241234 0 25
TIME 1554860128398
NWIRE 135600 775.407 599.394 -0.71883 507.77 2.69178
NWIRE 136852 666.5 573 0 210 2.1
NWIRE 135647 903.5 138.5 1.5708 375 1.66667
P Frequency 1 is currently at phase 1.86061 degrees (where phase=0 is maximum Y).
P Attempting to write to serial X(V) Y(V) theta(rad) 0.241749 0 25
TIME 1554860128407
NWIRE 135600 775.25 599.25 -0.785398 494 2.73684
NWIRE 136852 665.5 573 0.463648 200 1.6
NWIRE 135647 902.412 138.647 1.32582 367.059 1.73333
P Frequency 1 is currently at phase 1.82173 degrees (where phase=0 is maximum Y).
P Attempting to write to serial X(V) Y(V) theta(rad) 0.24148 0 25
TIME 1554860128416
NWIRE 135600 775.25 598.75 -0.785398 510 2.55
NWIRE 136852 666.951 573.439 0.110657 204 2.4878
NWIRE 135647 902.7 138.4 1.48766 366 1.75287
P FPS: 110
P Time Report ===============================
P get frame           6217.19 ns     (69%)
P to grayscale           0.00 ns     (0%)
P smooth and threshold1190.05 ns     (13%)
P get contours         443.44 ns     (5%)
P identify nanowires    58.82 ns     (1%)
P track nanowires       18.10 ns     (0%)
P emit frames         1095.02 ns     (12%)
P idle                  27.15 ns     (0%)
P Total time: 2000 ms
P Frames: 221
P FPS: 110
P Frequency 1 is currently at phase 1.78285 degrees (where phase=0 is maximum Y).
P Attempting to write to serial X(V) Y(V) theta(rad) 0.240322 0 25
TIME 1554860128425
NWIRE 135600 775.427 598.841 -0.896056 521.585 2.58242
NWIRE 136852 668.832 573.848 0.0906599 259.098 2.66055
NWIRE 135647 903 138.5 1.5708 350 1.78571
P Frequency 1 is currently at phase 1.74398 degrees (where phase=0 is maximum Y).
P Attempting to write to serial X(V) Y(V) theta(rad) 0.240478 0 25
TIME 1554860128434
NWIRE 135600 775.341 598.073 -0.896056 552.585 2.45833
NWIRE 136852 665.424 573.246 0.298499 185.897 2.42857
NWIRE 135647 903 138.5 1.5708 350 1.78571
P Frequency 1 is currently at phase 1.7051 degrees (where phase=0 is maximum Y).
P Attempting to write to serial X(V) Y(V) theta(rad) 0.240376 0 25
TIME 1554860128443
NWIRE 135600 775.308 598.538 -0.982794 528 2.53846
NWIRE 136852 665 572 0 200 2
NWIRE 135647 903 138.5 1.5708 350 1.78571
P Frequency 1 is currently at phase 1.6619 degrees (where phase=0 is maximum Y).
P Attempting to write to serial X(V) Y(V) theta(rad) 0.240685 0 25
TIME 1554860128452
NWIRE 135600 775.192 597.961 -0.982794 550.385 2.54717
NWIRE 136852 664.566 572.779 0.0906599 249.541 2.18644
NWIRE 135647 903 138 1.5708 336 1.71429
P Frequency 1 is currently at phase 1.62735 degrees (where phase=0 is maximum Y).
P Attempting to write to serial X(V) Y(V) theta(rad) 0.239644 0 25
TIME 1554860128461
NWIRE 135600 775.346 597.731 -0.982794 521.769 2.60784
NWIRE 136852 665 572.5 0 180 2.22222
NWIRE 135647 903 138 1.5708 336 1.71429
P Frequency 1 is currently at phase 1.58415 degrees (where phase=0 is maximum Y).
P Attempting to write to serial X(V) Y(V) theta(rad) 0.238097 0 25
TIME 1554860128471
NWIRE 135600 775.6 597.8 -1.10715 537.6 2.625
NWIRE 136852 663.912 572.647 0.540419 287.5 1.35294
NWIRE 135647 902.5 138 1.5708 360 1.6
P Frequency 1 is currently at phase 1.54959 degrees (where phase=0 is maximum Y).
P Attempting to write to serial X(V) Y(V) theta(rad) 0.238669 0 25
TIME 1554860128480
NWIRE 135600 775.431 597.964 -1.0839 557.141 2.5922
NWIRE 136852 664.5 572 0 230 2.3
NWIRE 135647 903 138.5 1.5708 322 1.64286
P Frequency 1 is currently at phase 1.51071 degrees (where phase=0 is maximum Y).
P Attempting to write to serial X(V) Y(V) theta(rad) 0.24056 0 25
TIME 1554860128489
NWIRE 135600 775 597.5 -1.10715 580.8 2.66667
NWIRE 136852 663.382 572.971 0.244979 190.529 1.92683
NWIRE 135647 903 138.5 1.5708 322 1.64286
P Frequency 1 is currently at phase 1.47184 degrees (where phase=0 is maximum Y).
P Attempting to write to serial X(V) Y(V) theta(rad) 0.239291 0 25
TIME 1554860128498
NWIRE 135600 775.2 597.6 -1.10715 571.2 2.47059
NWIRE 136852 662.5 572 0 252 1.75
NWIRE 135647 903 138.5 1.5708 350 1.78571
P Frequency 1 is currently at phase 1.43296 degrees (where phase=0 is maximum Y).
P Attempting to write to serial X(V) Y(V) theta(rad) 0.238498 0 25
TIME 1554860128507
NWIRE 135600 775.305 597.331 -1.18019 592.766 2.46667
NWIRE 136852 663.5 571.5 0 209 1.72727
NWIRE 135647 903 138 1.5708 336 1.71429
P Frequency 1 is currently at phase 1.39408 degrees (where phase=0 is maximum Y).
P Attempting to write to serial X(V) Y(V) theta(rad) 0.2381 0 25
TIME 1554860128516
NWIRE 135600 775.33 597.342 -1.18019 542.231 2.59023
NWIRE 136852 662 572 0 220 2.2
NWIRE 135647 903 138 1.5708 336 1.71429
P Frequency 1 is currently at phase 1.35088 degrees (where phase=0 is maximum Y).
P Attempting to write to serial X(V) Y(V) theta(rad) 0.240741 0 25
TIME 1554860128525
NWIRE 135600 774.75 596.75 -1.24905 571.2 2.47917
NWIRE 136852 662 571.5 0 242 2
NWIRE 135647 903 138 1.5708 336 1.71429
P Frequency 1 is currently at phase 1.31201 degrees (where phase=0 is maximum Y).
P Attempting to write to serial X(V) Y(V) theta(rad) 0.242329 0 25
TIME 1554860128534
NWIRE 135600 774.382 596.971 -1.32582 574.412 2.46032
NWIRE 136852 661.6 572.2 0.321751 251.6 2.17647
NWIRE 135647 903 138 1.5708 336 1.71429
P Frequency 1 is currently at phase 1.27313 degrees (where phase=0 is maximum Y).
P Attempting to write to serial X(V) Y(V) theta(rad) 0.242078 0 25
TIME 1554860128543
NWIRE 135600 774.382 597.471 -1.32582 561.176 2.65
NWIRE 136852 663 572 0 312 2.16667
NWIRE 135647 903 138 1.5708 336 1.71429
P Frequency 1 is currently at phase 1.23425 degrees (where phase=0 is maximum Y).
P Attempting to write to serial X(V) Y(V) theta(rad) 0.243613 0 25
TIME 1554860128552
NWIRE 135600 774.027 597.235 -1.30454 564.738 2.60119
NWIRE 136852 662.518 572.171 0.218669 256.235 2.22222
NWIRE 135647 903 138 1.5708 336 1.71429
P Frequency 1 is currently at phase 1.19538 degrees (where phase=0 is maximum Y).
P Attempting to write to serial X(V) Y(V) theta(rad) 0.243358 0 25
TIME 1554860128561
NWIRE 135600 774.029 596.882 -1.32582 625.059 2.43939
NWIRE 136852 660.5 571 0 378 1.92857
NWIRE 135647 902.5 138.5 1.5708 375 1.66667
P Frequency 1 is currently at phase 1.1565 degrees (where phase=0 is maximum Y).
P Attempting to write to serial X(V) Y(V) theta(rad) 0.242672 0 25
TIME 1554860128570
NWIRE 135600 774.118 597.029 -1.32582 574.118 2.62295
NWIRE 136852 659.723 570.772 0.0996687 313.109 1.76119
NWIRE 135647 903 138 1.5708 336 1.71429
P Frequency 1 is currently at phase 1.11762 degrees (where phase=0 is maximum Y).
P Attempting to write to serial X(V) Y(V) theta(rad) 0.243461 0 25
TIME 1554860128579
NWIRE 135600 773.912 596.853 -1.32582 596.647 2.55556
NWIRE 136852 659 570.5 0 390 1.73333
NWIRE 135647 902.5 138 1.5708 360 1.6
P Frequency 1 is currently at phase 1.07874 degrees (where phase=0 is maximum Y).
P Attempting to write to serial X(V) Y(V) theta(rad) 0.243812 0 25
TIME 1554860128588
NWIRE 135600 773.794 597.324 -1.32582 581.823 2.49206
NWIRE 136852 658.948 571.379 0.380507 325.862 1.92857
NWIRE 135647 902 138.5 1.5708 350 1.78571
P Frequency 1 is currently at phase 1.03987 degrees (where phase=0 is maximum Y).
P Attempting to write to serial X(V) Y(V) theta(rad) 0.243457 0 25
TIME 1554860128597
NWIRE 135600 773.818 597.571 -1.35213 565.729 2.56204
NWIRE 136852 658.847 570.688 0.218669 350.965 2.33628
NWIRE 135647 902 138 1.5708 336 1.71429
P Frequency 1 is currently at phase 1.00099 degrees (where phase=0 is maximum Y).
P Attempting to write to serial X(V) Y(V) theta(rad) 0.242303 0 25
TIME 1554860128606
NWIRE 135600 774 597 -1.35213 566.588 2.45714
NWIRE 136852 657.95 571.65 0.321751 315.4 2.18421
NWIRE 135647 902 138 1.5708 336 1.71429
P Frequency 1 is currently at phase 0.962113 degrees (where phase=0 is maximum Y).
P Attempting to write to serial X(V) Y(V) theta(rad) 0.24358 0 25
TIME 1554860128615
NWIRE 135600 773.698 596.936 -1.3633 520.382 2.61314
NWIRE 136852 656.555 571.455 0.0996687 273.743 2.37037
NWIRE 135647 902.5 138 1.5708 312 1.84615
P Frequency 1 is currently at phase 0.923236 degrees (where phase=0 is maximum Y).
P Attempting to write to serial X(V) Y(V) theta(rad) 0.245168 0 25
TIME 1554860128624
NWIRE 135600 773.335 596.986 -1.48766 578.635 2.53297
NWIRE 136852 656.564 570.648 0.179854 425.68 1.84118
NWIRE 135647 902.5 138 1.5708 360 1.6
P Frequency 1 is currently at phase 0.884358 degrees (where phase=0 is maximum Y).
P Attempting to write to serial X(V) Y(V) theta(rad) 0.248282 0 25
TIME 1554860128633
NWIRE 135600 772.669 596.972 -1.48766 579.89 2.53846
NWIRE 136852 656.231 571.154 0.124355 365.538 1.96364
NWIRE 135647 902 138 1.5708 336 1.71429
P Frequency 1 is currently at phase 0.845481 degrees (where phase=0 is maximum Y).
P Attempting to write to serial X(V) Y(V) theta(rad) 0.245413 0 25
TIME 1554860128643
NWIRE 135600 773.198 597.52 -1.47113 607.723 2.55484
NWIRE 136852 656.5 570.5 0 405 1.8
NWIRE 135647 902.5 138 1.5708 360 1.6
P Frequency 1 is currently at phase 0.806604 degrees (where phase=0 is maximum Y).
P Attempting to write to serial X(V) Y(V) theta(rad) 0.246636 0 25
TIME 1554860128652
NWIRE 135600 772.91 597.588 -1.3597 560.034 2.53052
NWIRE 136852 656 570.5 0 390 1.73333
NWIRE 135647 903 138.5 1.5708 350 1.78571
P Frequency 1 is currently at phase 0.767727 degrees (where phase=0 is maximum Y).
P Attempting to write to serial X(V) Y(V) theta(rad) 0.245614 0 25
TIME 1554860128661
NWIRE 135600 773.07 598.01 -1.4289 586.36 2.56075
NWIRE 136852 656 571.5 0 338 2
NWIRE 135647 903 139 1.5708 336 1.71429
P Frequency 1 is currently at phase 0.72885 degrees (where phase=0 is maximum Y).
P Attempting to write to serial X(V) Y(V) theta(rad) 0.243823 0 25
TIME 1554860128670
NWIRE 135600 773.382 596.971 -1.32582 563.353 2.57377
NWIRE 136852 655.55 571.35 0.076772 344.4 2.17683
NWIRE 135647 902.5 138.5 1.5708 345 1.53333
P Frequency 1 is currently at phase 0.689972 degrees (where phase=0 is maximum Y).
P Attempting to write to serial X(V) Y(V) theta(rad) 0.243197 0 25
TIME 1554860128679
NWIRE 135600 773.462 597.192 -1.3734 598.577 2.49367
NWIRE 136852 655 570.5 0 420 1.86667
NWIRE 135647 903 138 1.5708 336 1.71429
P Frequency 1 is currently at phase 0.646775 degrees (where phase=0 is maximum Y).
P Attempting to write to serial X(V) Y(V) theta(rad) 0.243217 0 25
TIME 1554860128688
NWIRE 135600 773.412 597.353 -1.32582 568.941 2.51613
NWIRE 136852 655.538 570.503 0.076772 338.294 2.19136
NWIRE 135647 902.5 138.5 1.5708 345 1.53333
P Frequency 1 is currently at phase 0.607898 degrees (where phase=0 is maximum Y).
P Attempting to write to serial X(V) Y(V) theta(rad) 0.242692 0 25
TIME 1554860128697
NWIRE 135600 773.471 597.382 -1.35213 597.882 2.59286
NWIRE 136852 653.8 569.4 0.141897 386.4 2.28261
NWIRE 135647 902.5 138.5 1.5708 345 1.53333
P Frequency 1 is currently at phase 0.569021 degrees (where phase=0 is maximum Y).
P Attempting to write to serial X(V) Y(V) theta(rad) 0.243369 0 25
TIME 1554860128706
NWIRE 135600 773.29 597.47 -1.4289 537.32 2.63366
NWIRE 136852 655.63 570.59 0.141897 361.92 2.3908
NWIRE 135647 903 138.5 1.5708 322 1.64286
P Frequency 1 is currently at phase 0.530144 degrees (where phase=0 is maximum Y).
P Attempting to write to serial X(V) Y(V) theta(rad) 0.242977 0 25
TIME 1554860128715
NWIRE 135600 773.323 597.415 -1.44644 561.231 2.53333
NWIRE 136852 653.5 570.5 0 351 2.07692
NWIRE 135647 902.5 138.5 1.5708 345 1.53333
P Frequency 1 is currently at phase 0.491267 degrees (where phase=0 is maximum Y).
P Attempting to write to serial X(V) Y(V) theta(rad) 0.244127 0 25
TIME 1554860128724
NWIRE 135600 773.049 596.561 -1.46014 564.39 2.73846
NWIRE 136852 654.97 571.71 0.141897 324.8 2.5375
NWIRE 135647 902.5 138.5 1.5708 345 1.53333
P Frequency 1 is currently at phase 0.452389 degrees (where phase=0 is maximum Y).
P Attempting to write to serial X(V) Y(V) theta(rad) 0.246937 0 25
TIME 1554860128733
NWIRE 135600 772.445 596.994 -1.46014 578.829 2.56618
NWIRE 136852 653.086 569.792 0.0713075 477.807 1.90991
NWIRE 135647 902 138.5 1.5708 322 1.64286
P Frequency 1 is currently at phase 0.413512 degrees (where phase=0 is maximum Y).
P Attempting to write to serial X(V) Y(V) theta(rad) 0.246454 0 25
TIME 1554860128742
NWIRE 135600 772.5 597 1.5708 570 2.53333
NWIRE 136852 652 570.5 0 364 2.15385
NWIRE 135647 902.5 138.5 1.5708 345 1.53333
P Frequency 1 is currently at phase 0.374635 degrees (where phase=0 is maximum Y).
P Attempting to write to serial X(V) Y(V) theta(rad) 0.246245 0 25
TIME 1554860128751
NWIRE 135600 772.5 597.5 1.5708 555 2.46667
NWIRE 136852 651 570.5 0 390 2.30769
NWIRE 135647 902.5 139 1.5708 330 1.46667
P Frequency 1 is currently at phase 0.335758 degrees (where phase=0 is maximum Y).
P Attempting to write to serial X(V) Y(V) theta(rad) 0.246036 0 25
TIME 1554860128760
NWIRE 135600 772.5 597.5 1.5708 555 2.46667
NWIRE 136852 652 571.5 0 364 2.15385
NWIRE 135647 902 138.5 1.5708 322 1.64286
P Frequency 1 is currently at phase 0.29688 degrees (where phase=0 is maximum Y).
P Attempting to write to serial X(V) Y(V) theta(rad) 0.245827 0 25
TIME 1554860128769
NWIRE 135600 772.5 597 1.5708 570 2.53333
NWIRE 136852 651.49 570.624 0.0831414 444.828 2.18023
NWIRE 135647 902 138.5 1.5708 322 1.64286
P Frequency 1 is currently at phase 0.258003 degrees (where phase=0 is maximum Y).
P Attempting to write to serial X(V) Y(V) theta(rad) 0.246784 0 25
TIME 1554860128778
NWIRE 135600 772.268 597.485 -1.50423 549.566 2.54299
NWIRE 136852 651 570.5 0 390 2.30769
NWIRE 135647 902 138.5 1.5708 322 1.64286
P Frequency 1 is currently at phase 0.219126 degrees (where phase=0 is maximum Y).
P Attempting to write to serial X(V) Y(V) theta(rad) 0.245397 0 25
TIME 1554860128787
NWIRE 135600 772.504 597.959 -1.48766 552 2.64368
NWIRE 136852 651.995 571.071 0.0713075 406.538 2.26596
NWIRE 135647 902 138.5 1.5708 322 1.64286
P Frequency 1 is currently at phase 0.175929 degrees (where phase=0 is maximum Y).
P Attempting to write to serial X(V) Y(V) theta(rad) 0.24686 0 25
TIME 1554860128796
NWIRE 135600 772.17 597.445 -1.50423 566.221 2.69266
NWIRE 136852 651 571 0 420 2.14286
NWIRE 135647 902 139 1.5708 336 1.71429
P Frequency 1 is currently at phase 0.141372 degrees (where phase=0 is maximum Y).
P Attempting to write to serial X(V) Y(V) theta(rad) 0.247515 0 25
TIME 1554860128805
NWIRE 135600 772 597.5 1.5708 624 2.4375
NWIRE 136852 650 571 0 448 2.28571
NWIRE 135647 902 139 1.5708 336 1.71429
P Frequency 1 is currently at phase 0.102494 degrees (where phase=0 is maximum Y).
P Attempting to write to serial X(V) Y(V) theta(rad) 0.247317 0 25
TIME 1554860128814
NWIRE 135600 772 597 1.5708 532 2.71429
NWIRE 136852 649 570 0 448 2.28571
NWIRE 135647 902.5 139.5 1.5708 345 1.53333
P Frequency 1 is currently at phase 0.0636172 degrees (where phase=0 is maximum Y).
P Attempting to write to serial X(V) Y(V) theta(rad) 0.247119 0 25
TIME 1554860128824
NWIRE 135600 772 597.5 1.5708 546 2.78571
NWIRE 136852 648.5 570 0 434 2.21429
NWIRE 135647 902 139 1.5708 308 1.57143
P Frequency 1 is currently at phase 0.02474 degrees (where phase=0 is maximum Y).
P Attempting to write to serial X(V) Y(V) theta(rad) 0.248704 0 25
TIME 1554860128833
NWIRE 135600 771.645 597.038 -1.51204 564.828 2.57937
NWIRE 136852 647.962 569.692 -0.0475831 538.88 2.12239
NWIRE 135647 902 139.5 1.5708 322 1.64286
P Frequency 1 is currently at phase 6.26905 degrees (where phase=0 is maximum Y).
P Attempting to write to serial X(V) Y(V) theta(rad) 0.249241 0 25
TIME 1554860128842
NWIRE 135600 771.5 597.5 1.5708 555 2.46667
NWIRE 136852 648 570 0 476 2.42857
NWIRE 135647 902 139.5 1.5708 322 1.64286
P Frequency 1 is currently at phase 6.22585 degrees (where phase=0 is maximum Y).
P Attempting to write to serial X(V) Y(V) theta(rad) 0.246543 0 25
TIME 1554860128851
NWIRE 135600 772 597 1.5708 532 2.71429
NWIRE 136852 647.5 570.5 0 403 2.38462
NWIRE 135647 902 139.5 1.5708 322 1.64286
P Frequency 1 is currently at phase 6.18697 degrees (where phase=0 is maximum Y).
P Attempting to write to serial X(V) Y(V) theta(rad) 0.24767 0 25
TIME 1554860128860
NWIRE 135600 771.736 597.484 -1.51204 561.2 2.73361
NWIRE 136852 648.5 571 0 434 2.21429
NWIRE 135647 902 139.5 1.5708 322 1.64286
P Frequency 1 is currently at phase 6.15242 degrees (where phase=0 is maximum Y).
P Attempting to write to serial X(V) Y(V) theta(rad) 0.248656 0 25
TIME 1554860128869
NWIRE 135600 771.502 597.471 -1.51204 529.897 2.62397
NWIRE 136852 647 570.5 0 364 2.15385
NWIRE 135647 902.5 139.5 1.5708 299 1.76923
P Frequency 1 is currently at phase 6.11354 degrees (where phase=0 is maximum Y).
P Attempting to write to serial X(V) Y(V) theta(rad) 0.248477 0 25
TIME 1554860128878
NWIRE 135600 771.5 597.5 1.5708 555 2.46667
NWIRE 136852 646.536 570.723 -0.0499584 457.556 2.3741
NWIRE 135647 902.5 139 1.5708 330 1.46667
P Frequency 1 is currently at phase 6.07034 degrees (where phase=0 is maximum Y).
P Attempting to write to serial X(V) Y(V) theta(rad) 0.248014 0 25
TIME 1554860128887
NWIRE 135600 771.555 597.506 -1.46014 526.585 2.67717
NWIRE 136852 646 571 0 420 2.14286
NWIRE 135647 902.5 139 1.5708 330 1.46667
P Frequency 1 is currently at phase 6.03578 degrees (where phase=0 is maximum Y).
P Attempting to write to serial X(V) Y(V) theta(rad) 0.248486 0 25
TIME 1554860128896
NWIRE 135600 771.423 596.994 -1.49402 516.912 2.56757
NWIRE 136852 644.5 571.5 0 377 2.23077
NWIRE 135647 902.5 139 1.5708 330 1.46667
P Frequency 1 is currently at phase 5.99691 degrees (where phase=0 is maximum Y).
P Attempting to write to serial X(V) Y(V) theta(rad) 0.247917 0 25
TIME 1554860128905
NWIRE 135600 771.5 597 1.5708 570 2.53333
NWIRE 136852 646.003 570.526 -0.104877 431.671 2.33077
NWIRE 135647 903 139.5 1.5708 322 1.64286
P Frequency 1 is currently at phase 5.95371 degrees (where phase=0 is maximum Y).
P Attempting to write to serial X(V) Y(V) theta(rad) 0.246493 0 25
TIME 1554860128914
NWIRE 135600 771.746 597.531 -1.44644 514.015 2.71171
NWIRE 136852 644.221 570.845 -0.104877 454.074 2.7166
NWIRE 135647 902.5 140 1.5708 330 1.46667
P Frequency 1 is currently at phase 5.91483 degrees (where phase=0 is maximum Y).
P Attempting to write to serial X(V) Y(V) theta(rad) 0.246301 0 25
TIME 1554860128923
NWIRE 135600 771.746 597.531 -1.44644 560.846 2.75652
NWIRE 136852 643.5 571 0 490 2.5
NWIRE 135647 902.269 139.346 1.3734 344.923 1.55263
P Frequency 1 is currently at phase 5.87596 degrees (where phase=0 is maximum Y).
P Attempting to write to serial X(V) Y(V) theta(rad) 0.247345 0 25
TIME 1554860128932
NWIRE 135600 771.5 597.5 1.5708 585 2.6
NWIRE 136852 643.363 571.257 -0.0499584 427.576 2.55598
NWIRE 135647 902.5 139.5 1.5708 345 1.53333
P Frequency 1 is currently at phase 5.83708 degrees (where phase=0 is maximum Y).
P Attempting to write to serial X(V) Y(V) theta(rad) 0.245259 0 25
TIME 1554860128941
NWIRE 135600 771.878 597.098 -1.46014 548.537 2.66154
NWIRE 136852 643.892 570.83 -0.0499584 464.304 2.49817
NWIRE 135647 903 139.5 1.5708 322 1.64286
P Frequency 1 is currently at phase 5.7982 degrees (where phase=0 is maximum Y).
P Attempting to write to serial X(V) Y(V) theta(rad) 0.248727 0 25
TIME 1554860128950
NWIRE 135600 771.149 596.608 -1.40565 587.811 2.62637
NWIRE 136852 643.5 571 0 518 2.64286
NWIRE 135647 902.872 140.031 -1.48766 329.607 1.49162
P Frequency 1 is currently at phase 5.75932 degrees (where phase=0 is maximum Y).
P Attempting to write to serial X(V) Y(V) theta(rad) 0.249947 0 25
TIME 1554860128959
NWIRE 135600 770.87 596.41 -1.4289 594.92 2.59813
NWIRE 136852 642 570.5 0 570 2.53333
NWIRE 135647 903 139.5 1.5708 322 1.64286
P Frequency 1 is currently at phase 5.72045 degrees (where phase=0 is maximum Y).
P Attempting to write to serial X(V) Y(V) theta(rad) 0.247875 0 25
TIME 1554860128968
NWIRE 135600 771.248 595.636 -1.39094 565.824 2.50595
NWIRE 136852 640.394 570.979 -0.0525831 475.376 2.58527
NWIRE 135647 903 140 1.5708 308 1.57143
P Frequency 1 is currently at phase 5.68157 degrees (where phase=0 is maximum Y).
P Attempting to write to serial X(V) Y(V) theta(rad) 0.248978 0 25
TIME 1554860128977
NWIRE 135600 770.992 596.062 -1.44644 526.462 2.5431
NWIRE 136852 640 571.5 0 442 2.61538
NWIRE 135647 903 139.5 1.5708 294 1.5
P Frequency 1 is currently at phase 5.64269 degrees (where phase=0 is maximum Y).
P Attempting to write to serial X(V) Y(V) theta(rad) 0.247542 0 25
TIME 1554860128986
NWIRE 135600 771.243 596.041 -1.40565 550.216 2.68966
NWIRE 136852 639.767 570.825 -0.0867383 467.854 2.7893
NWIRE 135647 902.5 140 1.5708 330 1.46667
P Frequency 1 is currently at phase 5.5995 degrees (where phase=0 is maximum Y).
P Attempting to write to serial X(V) Y(V) theta(rad) 0.2481 0 25
TIME 1554860128996
NWIRE 135600 771.096 596.519 -1.3734 549.308 2.60811
NWIRE 136852 639 571.5 0 468 2.76923
NWIRE 135647 902.5 139.5 1.5708 315 1.4
P Frequency 1 is currently at phase 5.56494 degrees (where phase=0 is maximum Y).
P Attempting to write to serial X(V) Y(V) theta(rad) 0.247183 0 25
TIME 1554860129005
NWIRE 135600 771.243 597.041 -1.40565 545.514 2.66667
NWIRE 136852 638.5 570.5 0 481 2.84615
NWIRE 135647 903 139 1.5708 308 1.57143
P Frequency 1 is currently at phase 5.52174 degrees (where phase=0 is maximum Y).
P Attempting to write to serial X(V) Y(V) theta(rad) 0.247018 0 25
TIME 1554860129014
NWIRE 135600 771.24 596.82 -1.4289 599.5 2.52294
NWIRE 136852 637.42 570.978 -0.0525831 503.171 2.73643
NWIRE 135647 902.5 139 1.5708 330 1.46667
P Frequency 1 is currently at phase 5.48718 degrees (where phase=0 is maximum Y).
P Attempting to write to serial X(V) Y(V) theta(rad) 0.248814 0 25
TIME 1554860129023
NWIRE 135600 770.846 596.269 -1.3734 556.731 2.57333
NWIRE 136852 637.423 570.954 -0.0499584 505.833 2.72161
NWIRE 135647 903 139 1.5708 308 1.57143
P Frequency 1 is currently at phase 5.44399 degrees (where phase=0 is maximum Y).
P Attempting to write to serial X(V) Y(V) theta(rad) 0.247809 0 25
TIME 1554860129032
NWIRE 135600 771.012 596.684 -1.39094 551.592 2.59509
NWIRE 136852 636.379 570.812 -0.0554985 517.957 2.65079
NWIRE 135647 902.652 138.872 1.46014 328.464 1.5
P Frequency 1 is currently at phase 5.40943 degrees (where phase=0 is maximum Y).
P Attempting to write to serial X(V) Y(V) theta(rad) 0.244443 0 25
TIME 1554860129041
NWIRE 135600 771.647 595.912 -1.32582 548.353 2.67797
NWIRE 136852 636.5 571 0 444 3.08333
NWIRE 135647 902.2 138.9 1.10715 322 1.31429
P Frequency 1 is currently at phase 5.37055 degrees (where phase=0 is maximum Y).
P Attempting to write to serial X(V) Y(V) theta(rad) 0.245582 0 25
TIME 1554860129050
NWIRE 135600 771.382 595.971 -1.32582 531 2.59322
NWIRE 136852 635.405 571.005 -0.0475831 503.586 2.74035
NWIRE 135647 903 139 1.5708 308 1.57143
P Frequency 1 is currently at phase 5.33168 degrees (where phase=0 is maximum Y).
P Attempting to write to serial X(V) Y(V) theta(rad) 0.245015 0 25
TIME 1554860129059
NWIRE 135600 771.459 595.841 -1.28474 611.72 2.45
NWIRE 136852 636 571 0 532 2.71429
NWIRE 135647 902.35 138.55 1.24905 319.6 1.44681
P Frequency 1 is currently at phase 5.28848 degrees (where phase=0 is maximum Y).
P Attempting to write to serial X(V) Y(V) theta(rad) 0.242406 0 25
TIME 1554860129068
NWIRE 135600 771.941 596.235 -1.32582 557.647 2.63333
NWIRE 136852 634 571.5 0 468 2.76923
NWIRE 135647 902.5 139 1.5708 330 1.46667
P Frequency 1 is currently at phase 5.25392 degrees (where phase=0 is maximum Y).
P Attempting to write to serial X(V) Y(V) theta(rad) 0.241362 0 25
TIME 1554860129077
NWIRE 135600 772.11 595.908 -1.33971 554.518 2.48276
NWIRE 136852 633.5 571.5 0 507 3
NWIRE 135647 902.5 140 1.5708 330 1.46667
P Frequency 1 is currently at phase 5.21072 degrees (where phase=0 is maximum Y).
P Attempting to write to serial X(V) Y(V) theta(rad) 0.242459 0 25
TIME 1554860129086
NWIRE 135600 771.851 595.608 -1.2723 589.66 2.45024
NWIRE 136852 633 571.5 0 494 2.92308
NWIRE 135647 902.5 139.5 1.5708 315 1.4
P Frequency 1 is currently at phase 5.17617 degrees (where phase=0 is maximum Y).
P Attempting to write to serial X(V) Y(V) theta(rad) 0.242209 0 25
TIME 1554860129095
NWIRE 135600 771.862 594.959 -1.27934 547.431 2.54902
NWIRE 136852 632 571.5 0 494 2.92308
NWIRE 135647 902.5 139.5 1.5708 315 1.4
P Frequency 1 is currently at phase 5.13297 degrees (where phase=0 is maximum Y).
P Attempting to write to serial X(V) Y(V) theta(rad) 0.240329 0 25
TIME 1554860129104
NWIRE 135600 772.198 595.557 -1.2925 584.321 2.51351
NWIRE 136852 631.901 571.823 -0.0454233 521.806 2.77483
NWIRE 135647 902.5 140 1.5708 330 1.46667
P Frequency 1 is currently at phase 5.09409 degrees (where phase=0 is maximum Y).
P Attempting to write to serial X(V) Y(V) theta(rad) 0.243883 0 25
TIME 1554860129113
NWIRE 135600 771.45 595.15 -1.24905 554.6 2.51064
NWIRE 136852 631 571.5 0 494 2.92308
NWIRE 135647 901.75 140.25 0.785398 299 1.13043
P Frequency 1 is currently at phase 5.05522 degrees (where phase=0 is maximum Y).
P Attempting to write to serial X(V) Y(V) theta(rad) 0.243142 0 25
TIME 1554860129122
NWIRE 135600 771.561 594.706 -1.26791 541.178 2.61826
NWIRE 136852 630.5 571.5 0 507 3
NWIRE 135647 902.651 140.028 1.2925 312.924 1.4486
P Frequency 1 is currently at phase 5.01634 degrees (where phase=0 is maximum Y).
P Attempting to write to serial X(V) Y(V) theta(rad) 0.241266 0 25
TIME 1554860129131
NWIRE 135600 771.897 594.259 -1.19029 502.69 2.66216
NWIRE 136852 630 572 0 456 3.16667
NWIRE 135647 902.5 140.5 1.5708 315 1.4
P Frequency 1 is currently at phase 4.97746 degrees (where phase=0 is maximum Y).
P Attempting to write to serial X(V) Y(V) theta(rad) 0.243575 0 25
TIME 1554860129140
NWIRE 135600 771.398 593.781 -1.22203 586.598 2.45304
NWIRE 136852 628.5 572.5 0 507 3
NWIRE 135647 902.5 140.5 1.5708 315 1.4
P Frequency 1 is currently at phase 4.93858 degrees (where phase=0 is maximum Y).
P Attempting to write to serial X(V) Y(V) theta(rad) 0.243693 0 25
TIME 1554860129149
NWIRE 135600 771.338 594.452 -1.28474 538.089 2.57813
NWIRE 136852 627.952 572.434 -0.0454233 472.262 3.07326
NWIRE 135647 902.5 140 1.5708 300 1.33333
P Frequency 1 is currently at phase 4.89971 degrees (where phase=0 is maximum Y).
P Attempting to write to serial X(V) Y(V) theta(rad) 0.245204 0 25
TIME 1554860129158
NWIRE 135600 771 594 -1.24905 576 2.5
NWIRE 136852 626.938 572.392 -0.0554985 487.6 2.99565
NWIRE 135647 902.5 140.5 1.5708 315 1.4
P Frequency 1 is currently at phase 4.86083 degrees (where phase=0 is maximum Y).
P Attempting to write to serial X(V) Y(V) theta(rad) 0.246284 0 25
TIME 1554860129167
NWIRE 135600 770.75 593.75 -1.24905 580.8 2.52083
NWIRE 136852 626.843 571.882 -0.073939 481.029 3.03226
NWIRE 135647 902.5 140 1.5708 330 1.46667
P Frequency 1 is currently at phase 4.82195 degrees (where phase=0 is maximum Y).
P Attempting to write to serial X(V) Y(V) theta(rad) 0.244764 0 25
TIME 1554860129176
NWIRE 135600 771.019 593.69 -1.26492 571.587 2.43934
NWIRE 136852 626.361 571.614 -0.0996687 542.238 2.83453
NWIRE 135647 902.5 141 1.5708 330 1.46667
P Frequency 1 is currently at phase 4.77876 degrees (where phase=0 is maximum Y).
P Attempting to write to serial X(V) Y(V) theta(rad) 0.245686 0 25
TIME 1554860129186
NWIRE 135600 770.8 593.6 -1.24905 547.2 2.375
NWIRE 136852 625.359 571.803 -0.0831412 468.579 2.94079
NWIRE 135647 902.5 140.5 1.5708 315 1.4
P Frequency 1 is currently at phase 4.7442 degrees (where phase=0 is maximum Y).
P Attempting to write to serial X(V) Y(V) theta(rad) 0.245987 0 25
TIME 1554860129195
NWIRE 135600 770.706 593.676 -1.32582 559.765 2.55738
NWIRE 136852 624.971 572.033 -0.0624188 488.969 2.99024
NWIRE 135647 902.5 140.5 1.5708 315 1.4
P Frequency 1 is currently at phase 4.70532 degrees (where phase=0 is maximum Y).
P Attempting to write to serial X(V) Y(V) theta(rad) 0.242775 0 25
TIME 1554860129204
NWIRE 135600 771.312 593.847 -1.35213 556 2.44604
NWIRE 136852 623.977 572.18 -0.0713075 471.579 3.10405
NWIRE 135647 902.5 140.5 1.5708 315 1.4
P Frequency 1 is currently at phase 4.66644 degrees (where phase=0 is maximum Y).
P Attempting to write to serial X(V) Y(V) theta(rad) 0.243297 0 25
TIME 1554860129213
NWIRE 135600 771.171 593.424 -1.344 478.674 2.65922
NWIRE 136852 623 572.5 0 396 3.27273
NWIRE 135647 902.5 140 1.5708 300 1.33333
P Frequency 1 is currently at phase 4.62325 degrees (where phase=0 is maximum Y).
P Attempting to write to serial X(V) Y(V) theta(rad) 0.244802 0 25
TIME 1554860129222
NWIRE 135600 770.836 593.375 -1.38545 542.864 2.56118
NWIRE 136852 622.962 572.355 -0.0587558 457.241 3.18627
NWIRE 135647 902.5 140 1.5708 330 1.46667
P Frequency 1 is currently at phase 4.58869 degrees (where phase=0 is maximum Y).
P Attempting to write to serial X(V) Y(V) theta(rad) 0.24502 0 25
TIME 1554860129231
NWIRE 135600 770.758 593.369 -1.39612 549.664 2.57937
NWIRE 136852 622.911 572.394 -0.0554985 474.191 3.07143
NWIRE 135647 902.5 140 1.5708 330 1.46667
P Frequency 1 is currently at phase 4.54981 degrees (where phase=0 is maximum Y).
P Attempting to write to serial X(V) Y(V) theta(rad) 0.245182 0 25
TIME 1554860129240
NWIRE 135600 770.692 592.944 -1.39094 532.032 2.50307
NWIRE 136852 621.453 572.608 -0.0525831 448.564 3.06957
NWIRE 135647 902 140 1.5708 308 1.57143
P Frequency 1 is currently at phase 4.50661 degrees (where phase=0 is maximum Y).
P Attempting to write to serial X(V) Y(V) theta(rad) 0.243127 0 25
TIME 1554860129249
NWIRE 135600 771.068 593.095 -1.40565 524.351 2.56322
NWIRE 136852 621 573 0 456 3.16667
NWIRE 135647 902.5 140 1.5708 330 1.46667
P Frequency 1 is currently at phase 4.46774 degrees (where phase=0 is maximum Y).
P Attempting to write to serial X(V) Y(V) theta(rad) 0.243534 0 25
TIME 1554860129258
NWIRE 135600 770.951 593.439 -1.46014 527.61 2.64063
NWIRE 136852 620.409 572.947 -0.0587558 442.4 3.1133
NWIRE 135647 902 140 1.5708 308 1.57143
P Frequency 1 is currently at phase 4.42886 degrees (where phase=0 is maximum Y).
P Attempting to write to serial X(V) Y(V) theta(rad) 0.244922 0 25
TIME 1554860129267
NWIRE 135600 770.64 594.02 -1.4289 498.58 2.64948
NWIRE 135647 902 140 1.5708 308 1.57143
NWIRE 136852 620.409 572.947 -0.0587558 442.4 3.1133
P Frequency 1 is currently at phase 4.38998 degrees (where phase=0 is maximum Y).
P Attempting to write to serial X(V) Y(V) theta(rad) 0.245868 0 25
TIME 1554860129276
NWIRE 135600 770.418 594.402 -1.48014 533.574 2.60759
NWIRE 135647 902 140 1.5708 308 1.57143
NWIRE 136852 620.409 572.947 -0.0587558 442.4 3.1133
P Frequency 1 is currently at phase 4.35111 degrees (where phase=0 is maximum Y).
P Attempting to write to serial X(V) Y(V) theta(rad) 0.245494 0 25
TIME 1554860129285
NWIRE 135600 770.46 594.28 -1.4289 507.02 2.48515
NWIRE 135647 902.213 139.921 1.46014 303.951 1.62097
NWIRE 136852 620.409 572.947 -0.0587558 442.4 3.1133
P Frequency 1 is currently at phase 4.31223 degrees (where phase=0 is maximum Y).
P Attempting to write to serial X(V) Y(V) theta(rad) 0.243704 0 25
TIME 1554860129294
NWIRE 135600 770.784 594.297 -1.40565 554.595 2.53333
NWIRE 135647 902 140 1.5708 308 1.57143
NWIRE 136852 620.409 572.947 -0.0587558 442.4 3.1133
P Frequency 1 is currently at phase 4.27335 degrees (where phase=0 is maximum Y).
P Attempting to write to serial X(V) Y(V) theta(rad) 0.243389 0 25
TIME 1554860129303
NWIRE 135600 770.812 593.408 -1.43824 512.175 2.51389
NWIRE 135647 901.25 140.25 0.785398 324 1.125
NWIRE 136852 620.409 572.947 -0.0587558 442.4 3.1133
P Frequency 1 is currently at phase 4.23447 degrees (where phase=0 is maximum Y).
P Attempting to write to serial X(V) Y(V) theta(rad) 0.244553 0 25
TIME 1554860129312
NWIRE 135600 770.546 594.117 -1.3597 534.732 2.48571
NWIRE 135647 902.5 140 1.5708 330 1.46667
NWIRE 136852 620.409 572.947 -0.0587558 442.4 3.1133
P Frequency 1 is currently at phase 4.1956 degrees (where phase=0 is maximum Y).
P Attempting to write to serial X(V) Y(V) theta(rad) 0.24457 0 25
TIME 1554860129321
NWIRE 135600 770.51 593.93 -1.4289 531.48 2.50485
NWIRE 135647 902.5 139.5 1.5708 345 1.53333
NWIRE 136852 620.409 572.947 -0.0587558 442.4 3.1133
P Frequency 1 is currently at phase 4.15672 degrees (where phase=0 is maximum Y).
P Attempting to write to serial X(V) Y(V) theta(rad) 0.243659 0 25
TIME 1554860129330
NWIRE 135600 770.659 594.073 -1.46014 496 2.64516
NWIRE 135647 903 140 1.5708 308 1.57143
NWIRE 136852 620.409 572.947 -0.0587558 442.4 3.1133
P Frequency 1 is currently at phase 4.11784 degrees (where phase=0 is maximum Y).
P Attempting to write to serial X(V) Y(V) theta(rad) 0.24683 0 25
TIME 1554860129339
NWIRE 135600 769.993 594.299 -1.43824 578.939 2.44206
NWIRE 135647 903 140.5 1.5708 294 1.5
NWIRE 136852 620.409 572.947 -0.0587558 442.4 3.1133
P Frequency 1 is currently at phase 4.07897 degrees (where phase=0 is maximum Y).
P Attempting to write to serial X(V) Y(V) theta(rad) 0.245511 0 25
TIME 1554860129348
NWIRE 135600 770.225 594.535 -1.41815 568.821 2.5101
NWIRE 135647 903 140 1.5708 308 1.57143
NWIRE 136852 620.409 572.947 -0.0587558 442.4 3.1133
P Frequency 1 is currently at phase 4.04009 degrees (where phase=0 is maximum Y).
P Attempting to write to serial X(V) Y(V) theta(rad) 0.244549 0 25
TIME 1554860129358
NWIRE 135600 770.385 594.368 -1.3597 541.229 2.58937
NWIRE 135647 903 140 1.5708 308 1.57143
NWIRE 136852 620.409 572.947 -0.0587558 442.4 3.1133
P Frequency 1 is currently at phase 4.00121 degrees (where phase=0 is maximum Y).
P Attempting to write to serial X(V) Y(V) theta(rad) 0.24356 0 25
TIME 1554860129367
NWIRE 135600 770.55 594.35 -1.24905 605 2.42
NWIRE 135647 902.5 140 1.5708 330 1.46667
NWIRE 136852 620.409 572.947 -0.0587558 442.4 3.1133
P Frequency 1 is currently at phase 3.95801 degrees (where phase=0 is maximum Y).
P Attempting to write to serial X(V) Y(V) theta(rad) 0.245403 0 25
TIME 1554860129376
NWIRE 135600 770.15 595.05 -1.24905 564 2.55319
NWIRE 135647 903 139.5 1.5708 294 1.5
NWIRE 136852 620.409 572.947 -0.0587558 442.4 3.1133
P Frequency 1 is currently at phase 3.92346 degrees (where phase=0 is maximum Y).
P Attempting to write to serial X(V) Y(V) theta(rad) 0.245245 0 25
TIME 1554860129385
NWIRE 135600 770.15 594.55 -1.24905 571.2 2.47917
NWIRE 135647 902.5 140 1.5708 330 1.46667
NWIRE 136852 620.409 572.947 -0.0587558 442.4 3.1133
P Frequency 1 is currently at phase 3.88458 degrees (where phase=0 is maximum Y).
P Attempting to write to serial X(V) Y(V) theta(rad) 0.245273 0 25
TIME 1554860129394
NWIRE 135600 770.113 594.683 -1.22777 548.47 2.45946
NWIRE 135647 902.5 140.5 1.5708 315 1.4
NWIRE 136852 620.409 572.947 -0.0587558 442.4 3.1133
P Frequency 1 is currently at phase 3.8457 degrees (where phase=0 is maximum Y).
P Attempting to write to serial X(V) Y(V) theta(rad) 0.245685 0 25
TIME 1554860129403
NWIRE 135600 770 594.5 -1.22203 537.299 2.54706
NWIRE 135647 901.8 139.6 1.10715 312.8 1.35294
NWIRE 136852 620.409 572.947 -0.0587558 442.4 3.1133
P Frequency 1 is currently at phase 3.80251 degrees (where phase=0 is maximum Y).
P Attempting to write to serial X(V) Y(V) theta(rad) 0.244521 0 25
TIME 1554860129412
NWIRE 135600 770.201 594.077 -1.20362 517.526 2.51
NWIRE 135647 902.5 140.5 1.5708 315 1.4
NWIRE 136852 620.409 572.947 -0.0587558 442.4 3.1133
P Frequency 1 is currently at phase 3.76795 degrees (where phase=0 is maximum Y).
P Attempting to write to serial X(V) Y(V) theta(rad) 0.243619 0 25
TIME 1554860129421
NWIRE 135600 770.349 593.938 -1.18019 528.47 2.50562
NWIRE 135647 902.5 140.5 1.5708 315 1.4
NWIRE 136852 620.409 572.947 -0.0587558 442.4 3.1133
P Frequency 1 is currently at phase 3.72475 degrees (where phase=0 is maximum Y).
P Attempting to write to serial X(V) Y(V) theta(rad) 0.245015 0 25
TIME 1554860129430
NWIRE 135600 770.039 593.749 -1.13839 501.278 2.62121
NWIRE 135647 902.5 140.5 1.5708 315 1.4
NWIRE 136852 620.409 572.947 -0.0587558 442.4 3.1133
P Frequency 1 is currently at phase 3.69019 degrees (where phase=0 is maximum Y).
P Attempting to write to serial X(V) Y(V) theta(rad) 0.24606 0 25
TIME 1554860129439
NWIRE 135600 769.8 593.4 -1.10715 537.6 2.625
NWIRE 135647 902.67 140.19 1.4289 313.12 1.47573
NWIRE 136852 620.409 572.947 -0.0587558 442.4 3.1133
P Frequency 1 is currently at phase 3.647 degrees (where phase=0 is maximum Y).
P Attempting to write to serial X(V) Y(V) theta(rad) 0.244256 0 25
TIME 1554860129448
NWIRE 135600 770.129 593.582 -1.00407 498.3 2.42246
NWIRE 135647 903 140.5 1.5708 294 1.5
NWIRE 136852 620.409 572.947 -0.0587558 442.4 3.1133
P Frequency 1 is currently at phase 3.61244 degrees (where phase=0 is maximum Y).
P Attempting to write to serial X(V) Y(V) theta(rad) 0.2438 0 25
TIME 1554860129457
NWIRE 135600 770.189 593.799 -0.996492 513.483 2.53819
NWIRE 135647 902.5 140 1.5708 330 1.46667
NWIRE 136852 620.409 572.947 -0.0587558 442.4 3.1133
P Frequency 1 is currently at phase 3.56924 degrees (where phase=0 is maximum Y).
P Attempting to write to serial X(V) Y(V) theta(rad) 0.24527 0 25
TIME 1554860129466
NWIRE 135600 769.865 593.689 -0.950547 518.338 2.61983
NWIRE 135647 902.5 140 1.5708 330 1.46667
NWIRE 136852 620.409 572.947 -0.0587558 442.4 3.1133
P Frequency 1 is currently at phase 3.53036 degrees (where phase=0 is maximum Y).
P Attempting to write to serial X(V) Y(V) theta(rad) 0.242531 0 25
TIME 1554860129475
NWIRE 135600 770.38 593.66 -0.927295 502.68 2.49296
NWIRE 135647 902.5 140 1.5708 330 1.46667
NWIRE 136852 620.409 572.947 -0.0587558 442.4 3.1133
P Frequency 1 is currently at phase 3.48717 degrees (where phase=0 is maximum Y).
P Attempting to write to serial X(V) Y(V) theta(rad) 0.241515 0 25
TIME 1554860129484
NWIRE 135600 770.55 593.15 -0.909753 487.369 2.53797
NWIRE 135647 901.75 139.75 0.785398 324 1.125
NWIRE 136852 620.409 572.947 -0.0587558 442.4 3.1133
P Frequency 1 is currently at phase 3.44829 degrees (where phase=0 is maximum Y).
P Attempting to write to serial X(V) Y(V) theta(rad) 0.24049 0 25
TIME 1554860129493
NWIRE 135600 770.721 592.819 -0.851966 506.451 2.50993
NWIRE 135647 902.5 140 1.5708 330 1.46667
NWIRE 136852 620.409 572.947 -0.0587558 442.4 3.1133
P Frequency 1 is currently at phase 3.41373 degrees (where phase=0 is maximum Y).
P Attempting to write to serial X(V) Y(V) theta(rad) 0.241847 0 25
TIME 1554860129502
NWIRE 135600 770.417 593.425 -0.837981 486.939 2.60326
NWIRE 135647 902.5 140 1.5708 330 1.46667
NWIRE 136852 620.409 572.947 -0.0587558 442.4 3.1133
P Frequency 1 is currently at phase 3.37486 degrees (where phase=0 is maximum Y).
P Attempting to write to serial X(V) Y(V) theta(rad) 0.242523 0 25
TIME 1554860129511
NWIRE 135600 770.25 593.75 -0.785398 510 2.55
NWIRE 135647 902.41 139.37 1.4289 344.4 1.56191
NWIRE 136852 620.409 572.947 -0.0587558 442.4 3.1133
P Frequency 1 is currently at phase 3.33598 degrees (where phase=0 is maximum Y).
P Attempting to write to serial X(V) Y(V) theta(rad) 0.238597 0 25
TIME 1554860129520
NWIRE 135600 771 594 -0.785398 500 2.5
NWIRE 135647 902.5 140 1.5708 330 1.46667
NWIRE 136852 620.409 572.947 -0.0587558 442.4 3.1133
P Frequency 1 is currently at phase 3.2971 degrees (where phase=0 is maximum Y).
P Attempting to write to serial X(V) Y(V) theta(rad) 0.23591 0 25
TIME 1554860129529
NWIRE 135600 771.5 594 -0.785398 535.5 2.42857
NWIRE 135647 902.5 139.5 1.5708 345 1.53333
NWIRE 136852 620.409 572.947 -0.0587558 442.4 3.1133
P Frequency 1 is currently at phase 3.25822 degrees (where phase=0 is maximum Y).
P Attempting to write to serial X(V) Y(V) theta(rad) 0.23949 0 25
TIME 1554860129539
NWIRE 135600 770.75 593.75 -0.785398 475 2.63158
NWIRE 135647 902 140.5 1.5708 322 1.64286
NWIRE 136852 620.409 572.947 -0.0587558 442.4 3.1133
P Frequency 1 is currently at phase 3.21935 degrees (where phase=0 is maximum Y).
P Attempting to write to serial X(V) Y(V) theta(rad) 0.239076 0 25
TIME 1554860129548
NWIRE 135600 770.798 593.332 -0.732815 504.177 2.60963
NWIRE 135647 902 140 1.5708 308 1.57143
NWIRE 136852 620.409 572.947 -0.0587558 442.4 3.1133
P Frequency 1 is currently at phase 3.17615 degrees (where phase=0 is maximum Y).
P Attempting to write to serial X(V) Y(V) theta(rad) 0.23717 0 25
TIME 1554860129557
NWIRE 135600 771.144 593.116 -0.748378 492.973 2.56226
NWIRE 135647 902 140 1.5708 308 1.57143
NWIRE 136852 620.409 572.947 -0.0587558 442.4 3.1133
P Frequency 1 is currently at phase 3.14159 degrees (where phase=0 is maximum Y).
P Attempting to write to serial X(V) Y(V) theta(rad) 0.23637 0 25
TIME 1554860129566
NWIRE 135600 771.267 593.327 -0.68573 522.772 2.64
NWIRE 135647 902.5 140 1.5708 330 1.46667
NWIRE 136852 620.409 572.947 -0.0587558 442.4 3.1133
P Frequency 1 is currently at phase 3.0984 degrees (where phase=0 is maximum Y).
P Attempting to write to serial X(V) Y(V) theta(rad) 0.235271 0 25
TIME 1554860129575
NWIRE 135600 771.45 593.35 -0.702257 502.724 2.5523
NWIRE 135647 902 140 1.5708 308 1.57143
NWIRE 136852 620.409 572.947 -0.0587558 442.4 3.1133
P Frequency 1 is currently at phase 3.06384 degrees (where phase=0 is maximum Y).
P Attempting to write to serial X(V) Y(V) theta(rad) 0.234633 0 25
TIME 1554860129584
NWIRE 135600 771.54 593.72 -0.643501 496.8 2.6087
NWIRE 135647 902 140 1.5708 308 1.57143
NWIRE 136852 620.409 572.947 -0.0587558 442.4 3.1133
P Frequency 1 is currently at phase 3.02064 degrees (where phase=0 is maximum Y).
P Attempting to write to serial X(V) Y(V) theta(rad) 0.233428 0 25
TIME 1554860129593
NWIRE 135600 771.742 593.582 -0.551655 507.125 2.65403
NWIRE 135647 902.5 140.5 1.5708 315 1.4
NWIRE 136852 620.409 572.947 -0.0587558 442.4 3.1133
P Frequency 1 is currently at phase 2.98608 degrees (where phase=0 is maximum Y).
P Attempting to write to serial X(V) Y(V) theta(rad) 0.230844 0 25
TIME 1554860129602
NWIRE 135600 772.219 593.818 -0.602287 537.493 2.49474
NWIRE 135647 902.5 140.5 1.5708 315 1.4
NWIRE 136852 620.409 572.947 -0.0587558 442.4 3.1133
P Frequency 1 is currently at phase 2.94721 degrees (where phase=0 is maximum Y).
P Attempting to write to serial X(V) Y(V) theta(rad) 0.230968 0 25
TIME 1554860129611
NWIRE 135600 772.154 593.731 -0.588003 490 2.65306
NWIRE 135647 901.5 140.5 1.5708 315 1.4
NWIRE 136852 620.409 572.947 -0.0587558 442.4 3.1133
P Frequency 1 is currently at phase 2.90833 degrees (where phase=0 is maximum Y).
P Attempting to write to serial X(V) Y(V) theta(rad) 0.230457 0 25
TIME 1554860129620
NWIRE 135600 772.215 593.877 -0.519146 485.169 2.7037
NWIRE 135647 902 141 1.5708 308 1.57143
NWIRE 136852 620.409 572.947 -0.0587558 442.4 3.1133
P Frequency 1 is currently at phase 2.86513 degrees (where phase=0 is maximum Y).
P Attempting to write to serial X(V) Y(V) theta(rad) 0.23287 0 25
TIME 1554860129629
NWIRE 135600 771.695 594.368 -0.486899 549.257 2.68727
NWIRE 135647 902 140.5 1.5708 294 1.5
NWIRE 136852 620.409 572.947 -0.0587558 442.4 3.1133
P Frequency 1 is currently at phase 2.82626 degrees (where phase=0 is maximum Y).
P Attempting to write to serial X(V) Y(V) theta(rad) 0.232651 0 25
TIME 1554860129638
NWIRE 135600 771.7 593.9 -0.463648 547.8 2.51515
NWIRE 135647 902 140.5 1.5708 294 1.5
NWIRE 136852 620.409 572.947 -0.0587558 442.4 3.1133
P Frequency 1 is currently at phase 2.78738 degrees (where phase=0 is maximum Y).
P Attempting to write to serial X(V) Y(V) theta(rad) 0.233801 0 25
TIME 1554860129647
NWIRE 135600 771.433 594.474 -0.418224 534.928 2.72464
NWIRE 135647 901 140 -0.785398 338 1
NWIRE 136852 620.409 572.947 -0.0587558 442.4 3.1133
P Frequency 1 is currently at phase 2.7485 degrees (where phase=0 is maximum Y).
P Attempting to write to serial X(V) Y(V) theta(rad) 0.22942 0 25
TIME 1554860129656
NWIRE 135600 772.268 594.575 -0.436627 551.847 2.69198
NWIRE 135647 901.5 140.5 1.5708 315 1.4
NWIRE 136852 620.409 572.947 -0.0587558 442.4 3.1133
P Frequency 1 is currently at phase 2.70962 degrees (where phase=0 is maximum Y).
P Attempting to write to serial X(V) Y(V) theta(rad) 0.229314 0 25
TIME 1554860129665
NWIRE 135600 772.249 594.197 -0.343024 545.828 2.68396
NWIRE 135647 901 140.5 0.785398 337.5 1.08
NWIRE 136852 620.409 572.947 -0.0587558 442.4 3.1133
P Frequency 1 is currently at phase 2.67075 degrees (where phase=0 is maximum Y).
P Attempting to write to serial X(V) Y(V) theta(rad) 0.227884 0 25
TIME 1554860129674
NWIRE 135600 772.493 594.315 -0.358771 532.603 2.7
NWIRE 135647 902 140.5 1.5708 322 1.64286
NWIRE 136852 620.409 572.947 -0.0587558 442.4 3.1133
P Frequency 1 is currently at phase 2.63187 degrees (where phase=0 is maximum Y).
P Attempting to write to serial X(V) Y(V) theta(rad) 0.227389 0 25
TIME 1554860129683
NWIRE 135600 772.55 594.65 -0.321751 540 2.66667
NWIRE 135647 902 140 1.5708 308 1.57143
NWIRE 136852 620.409 572.947 -0.0587558 442.4 3.1133
P Frequency 1 is currently at phase 2.59299 degrees (where phase=0 is maximum Y).
P Attempting to write to serial X(V) Y(V) theta(rad) 0.230946 0 25
TIME 1554860129692
NWIRE 135600 771.8 594.9 -0.321751 578.1 2.61702
NWIRE 135647 901.5 140 1.5708 330 1.46667
NWIRE 136852 620.409 572.947 -0.0587558 442.4 3.1133
P Frequency 1 is currently at phase 2.55411 degrees (where phase=0 is maximum Y).
P Attempting to write to serial X(V) Y(V) theta(rad) 0.228675 0 25
TIME 1554860129701
NWIRE 135600 772.214 594.183 -0.302885 512.712 2.67672
NWIRE 135647 901.5 140.5 1.5708 315 1.4
NWIRE 136852 620.409 572.947 -0.0587558 442.4 3.1133
P Frequency 1 is currently at phase 2.51524 degrees (where phase=0 is maximum Y).
P Attempting to write to serial X(V) Y(V) theta(rad) 0.230359 0 25
TIME 1554860129710
NWIRE 135600 771.838 594.473 -0.298499 538.314 2.67358
NWIRE 135647 902 140 1.5708 308 1.57143
NWIRE 136852 620.409 572.947 -0.0587558 442.4 3.1133
P Frequency 1 is currently at phase 2.47636 degrees (where phase=0 is maximum Y).
P Attempting to write to serial X(V) Y(V) theta(rad) 0.230385 0 25
TIME 1554860129720
NWIRE 135600 771.794 594.677 -0.244979 544.882 2.66102
NWIRE 135647 902 140.5 1.5708 294 1.5
P Frequency 1 is currently at phase 2.43316 degrees (where phase=0 is maximum Y).
P Attempting to write to serial X(V) Y(V) theta(rad) 0.226513 0 25
TIME 1554860129729
NWIRE 135600 772.527 594.626 -0.207496 554.801 2.66786
NWIRE 135647 901.5 140 1.5708 330 1.46667
P Frequency 1 is currently at phase 2.39429 degrees (where phase=0 is maximum Y).
P Attempting to write to serial X(V) Y(V) theta(rad) 0.224811 0 25
TIME 1554860129738
NWIRE 135600 772.824 594.294 -0.244979 507.294 2.75
NWIRE 135647 901.25 139.75 1.3734 328.846 1.52
P Frequency 1 is currently at phase 2.35973 degrees (where phase=0 is maximum Y).
P Attempting to write to serial X(V) Y(V) theta(rad) 0.228288 0 25
TIME 1554860129747
NWIRE 135600 772.088 594.853 -0.244979 513 2.68421
NWIRE 135647 901 140 1.5708 308 1.57143
P Frequency 1 is currently at phase 2.32085 degrees (where phase=0 is maximum Y).
P Attempting to write to serial X(V) Y(V) theta(rad) 0.226559 0 25
TIME 1554860129756
NWIRE 135600 772.393 594.549 -0.233743 519.981 2.82253
NWIRE 135647 901.5 139.5 1.5708 345 1.53333
P Frequency 1 is currently at phase 2.28197 degrees (where phase=0 is maximum Y).
P Attempting to write to serial X(V) Y(V) theta(rad) 0.223894 0 25
TIME 1554860129765
NWIRE 135600 772.882 594.971 -0.218669 500.682 2.81301
NWIRE 135647 900.25 139.75 0.785398 350 1.12
P Frequency 1 is currently at phase 2.23878 degrees (where phase=0 is maximum Y).
P Attempting to write to serial X(V) Y(V) theta(rad) 0.223086 0 25
TIME 1554860129774
NWIRE 135600 773 595.5 -0.197396 516.115 2.66197
NWIRE 135647 901 140 1.5708 308 1.57143
P Frequency 1 is currently at phase 2.1999 degrees (where phase=0 is maximum Y).
P Attempting to write to serial X(V) Y(V) theta(rad) 0.220354 0 25
TIME 1554860129783
NWIRE 135600 773.5 595.5 -0.197396 507.385 2.85294
NWIRE 135647 901 140 1.5708 308 1.57143
P Frequency 1 is currently at phase 2.16534 degrees (where phase=0 is maximum Y).
P Attempting to write to serial X(V) Y(V) theta(rad) 0.220684 0 25
TIME 1554860129792
NWIRE 135600 773.388 595.026 -0.231091 525.6 2.69262
NWIRE 135647 901 140 1.5708 308 1.57143
P Frequency 1 is currently at phase 2.12215 degrees (where phase=0 is maximum Y).
P Attempting to write to serial X(V) Y(V) theta(rad) 0.222105 0 25
TIME 1554860129801
NWIRE 135600 773.06 594.92 -0.141897 540.54 2.75758
NWIRE 135647 901 140.5 1.5708 294 1.5
P Frequency 1 is currently at phase 2.08327 degrees (where phase=0 is maximum Y).
P Attempting to write to serial X(V) Y(V) theta(rad) 0.222088 0 25
TIME 1554860129810
NWIRE 135600 773.019 595.096 -0.197396 540.692 2.78873
NWIRE 135647 901 140 1.5708 308 1.57143
P Frequency 1 is currently at phase 2.04439 degrees (where phase=0 is maximum Y).
P Attempting to write to serial X(V) Y(V) theta(rad) 0.218799 0 25
TIME 1554860129819
NWIRE 135600 773.63 594.694 -0.185348 511.396 2.8
NWIRE 135647 900.846 140.231 1.3734 335.846 1.59459
P Frequency 1 is currently at phase 2.00551 degrees (where phase=0 is maximum Y).
P Attempting to write to serial X(V) Y(V) theta(rad) 0.219987 0 25
TIME 1554860129828
NWIRE 135600 773.347 594.685 -0.185348 527.411 2.6886
NWIRE 135647 901.5 140 1.5708 330 1.46667
P Frequency 1 is currently at phase 1.96664 degrees (where phase=0 is maximum Y).
P Attempting to write to serial X(V) Y(V) theta(rad) 0.221944 0 25
TIME 1554860129837
NWIRE 135600 772.912 595.016 -0.179854 572.032 2.65854
NWIRE 135647 901.5 140.5 1.5708 345 1.53333
P Frequency 1 is currently at phase 1.92776 degrees (where phase=0 is maximum Y).
P Attempting to write to serial X(V) Y(V) theta(rad) 0.218835 0 25
TIME 1554860129846
NWIRE 135600 773.488 595.423 -0.156602 542.568 2.65455
NWIRE 135647 901.5 141 1.5708 330 1.46667
P Frequency 1 is currently at phase 1.88888 degrees (where phase=0 is maximum Y).
P Attempting to write to serial X(V) Y(V) theta(rad) 0.222705 0 25
TIME 1554860129855
NWIRE 135600 772.671 595.47 -0.174672 532.215 2.66393
NWIRE 135647 901 140 1.5708 308 1.57143
P Frequency 1 is currently at phase 1.85001 degrees (where phase=0 is maximum Y).
P Attempting to write to serial X(V) Y(V) theta(rad) 0.221422 0 25
TIME 1554860129864
NWIRE 135600 772.884 595.844 -0.174672 564.04 2.64683
NWIRE 135647 901.5 140 1.5708 330 1.46667
P Frequency 1 is currently at phase 1.81113 degrees (where phase=0 is maximum Y).
P Attempting to write to serial X(V) Y(V) theta(rad) 0.223135 0 25
TIME 1554860129873
NWIRE 135600 772.5 596 -0.141897 550.02 2.59223
NWIRE 135647 901.5 140 1.5708 330 1.46667
P Frequency 1 is currently at phase 1.77225 degrees (where phase=0 is maximum Y).
P Attempting to write to serial X(V) Y(V) theta(rad) 0.22007 0 25
TIME 1554860129882
NWIRE 135600 773.069 595.651 -0.104877 528.882 2.79087
NWIRE 135647 901.129 140.082 1.35213 337.694 1.50725
P Frequency 1 is currently at phase 1.73337 degrees (where phase=0 is maximum Y).
P Attempting to write to serial X(V) Y(V) theta(rad) 0.220734 0 25
TIME 1554860129892
NWIRE 135600 772.892 595.638 -0.124355 535.877 2.77679
NWIRE 135647 900.9 140.3 1.10715 323.4 1.48485
P Frequency 1 is currently at phase 1.6945 degrees (where phase=0 is maximum Y).
P Attempting to write to serial X(V) Y(V) theta(rad) 0.221915 0 25
TIME 1554860129901
NWIRE 135600 772.614 595.639 -0.0996687 534.654 2.60417
NWIRE 135647 900.25 141.25 0.785398 324 1.125
P Frequency 1 is currently at phase 1.65562 degrees (where phase=0 is maximum Y).
P Attempting to write to serial X(V) Y(V) theta(rad) 0.220171 0 25
TIME 1554860129910
NWIRE 135600 772.919 595.487 -0.156602 576 2.56944
NWIRE 135647 901.5 141 1.5708 330 1.46667
P Frequency 1 is currently at phase 1.61242 degrees (where phase=0 is maximum Y).
P Attempting to write to serial X(V) Y(V) theta(rad) 0.217325 0 25
TIME 1554860129919
NWIRE 135600 773.442 595.624 -0.152649 540.093 2.64362
NWIRE 135647 901.5 141 1.5708 330 1.46667
P Frequency 1 is currently at phase 1.57786 degrees (where phase=0 is maximum Y).
P Attempting to write to serial X(V) Y(V) theta(rad) 0.215203 0 25
TIME 1554860129928
NWIRE 135600 773.819 595.462 -0.117109 545.713 2.70782
NWIRE 135647 901.61 140.77 1.4289 325.48 1.53398
P Frequency 1 is currently at phase 1.53899 degrees (where phase=0 is maximum Y).
P Attempting to write to serial X(V) Y(V) theta(rad) 0.216841 0 25
TIME 1554860129937
NWIRE 135600 773.445 595.536 -0.117109 515.119 2.75641
NWIRE 135647 902 141 1.5708 308 1.57143
P Frequency 1 is currently at phase 1.49579 degrees (where phase=0 is maximum Y).
P Attempting to write to serial X(V) Y(V) theta(rad) 0.221475 0 25
TIME 1554860129946
NWIRE 135600 772.477 595.315 -0.124355 549.661 2.84821
NWIRE 135647 901.5 140.5 1.5708 345 1.53333
P Frequency 1 is currently at phase 1.45691 degrees (where phase=0 is maximum Y).
P Attempting to write to serial X(V) Y(V) theta(rad) 0.218447 0 25
TIME 1554860129955
NWIRE 135600 773.038 595.308 -0.124355 538.923 2.74336
NWIRE 135647 902 140.5 1.5708 322 1.64286
P Frequency 1 is currently at phase 1.42236 degrees (where phase=0 is maximum Y).
P Attempting to write to serial X(V) Y(V) theta(rad) 0.218651 0 25
TIME 1554860129964
NWIRE 135600 772.954 595.199 -0.152649 537.364 2.77596
NWIRE 135647 902 141 1.5708 308 1.57143
P Frequency 1 is currently at phase 1.37916 degrees (where phase=0 is maximum Y).
P Attempting to write to serial X(V) Y(V) theta(rad) 0.21857 0 25
TIME 1554860129973
NWIRE 135600 772.926 594.608 -0.185348 505.381 2.74208
NWIRE 135647 902 141 1.5708 308 1.57143
P Frequency 1 is currently at phase 1.34028 degrees (where phase=0 is maximum Y).
P Attempting to write to serial X(V) Y(V) theta(rad) 0.218659 0 25
TIME 1554860129982
NWIRE 135600 772.865 594.416 -0.226799 552.921 2.72632
NWIRE 135647 902 141 1.5708 308 1.57143
P Frequency 1 is currently at phase 1.3014 degrees (where phase=0 is maximum Y).
P Attempting to write to serial X(V) Y(V) theta(rad) 0.220955 0 25
TIME 1554860129991
NWIRE 135600 772.365 594.54 -0.286051 536.28 2.7379
NWIRE 135647 902 141 1.5708 308 1.57143
P Frequency 1 is currently at phase 1.26685 degrees (where phase=0 is maximum Y).
P Attempting to write to serial X(V) Y(V) theta(rad) 0.220069 0 25
TIME 1554860130000
NWIRE 135600 772.5 595 -0.270947 559.582 2.69888
NWIRE 135647 902 141.5 1.5708 322 1.64286
P Frequency 1 is currently at phase 1.22365 degrees (where phase=0 is maximum Y).
P Attempting to write to serial X(V) Y(V) theta(rad) 0.219405 0 25
TIME 1554860130009
NWIRE 135600 772.591 594.787 -0.305879 552.053 2.69825
NWIRE 135647 902 141 1.5708 308 1.57143
P Frequency 1 is currently at phase 1.18477 degrees (where phase=0 is maximum Y).
P Attempting to write to serial X(V) Y(V) theta(rad) 0.217139 0 25
TIME 1554860130018
NWIRE 135600 773 594.5 -0.358771 581.671 2.6746
NWIRE 135647 902 141 1.5708 308 1.57143
P Frequency 1 is currently at phase 1.14158 degrees (where phase=0 is maximum Y).
P Attempting to write to serial X(V) Y(V) theta(rad) 0.2151 0 25
TIME 1554860130027
NWIRE 135600 773.362 594.155 -0.380506 574.793 2.67089
NWIRE 135647 901.5 142 1.5708 330 1.46667
P Frequency 1 is currently at phase 1.10702 degrees (where phase=0 is maximum Y).
P Attempting to write to serial X(V) Y(V) theta(rad) 0.215872 0 25
TIME 1554860130036
NWIRE 135600 773.163 594.344 -0.442374 530.389 2.67568
NWIRE 135647 902 141.5 1.5708 294 1.5
P Frequency 1 is currently at phase 1.06814 degrees (where phase=0 is maximum Y).
P Attempting to write to serial X(V) Y(V) theta(rad) 0.215463 0 25
TIME 1554860130045
NWIRE 135600 773.2 593.9 -0.463648 531.2 2.59375
NWIRE 135647 902 141.5 1.5708 294 1.5
P Frequency 1 is currently at phase 1.02926 degrees (where phase=0 is maximum Y).
P Attempting to write to serial X(V) Y(V) theta(rad) 0.218136 0 25
TIME 1554860130054
NWIRE 135600 772.623 594.215 -0.519146 531.415 2.65789
NWIRE 135647 902 141.5 1.5708 294 1.5
P Frequency 1 is currently at phase 0.990387 degrees (where phase=0 is maximum Y).
P Attempting to write to serial X(V) Y(V) theta(rad) 0.214406 0 25
TIME 1554860130063
NWIRE 135600 773.324 593.794 -0.566729 542.682 2.66667
NWIRE 135647 902 141 1.5708 308 1.57143
P Frequency 1 is currently at phase 0.95151 degrees (where phase=0 is maximum Y).
P Attempting to write to serial X(V) Y(V) theta(rad) 0.216406 0 25
TIME 1554860130073
NWIRE 135600 772.88 593.84 -0.643501 556.48 2.54054
NWIRE 135647 902.5 141.5 1.5708 315 1.4
P Frequency 1 is currently at phase 0.908313 degrees (where phase=0 is maximum Y).
P Attempting to write to serial X(V) Y(V) theta(rad) 0.214722 0 25
TIME 1554860130082
NWIRE 135600 773.172 593.607 -0.694738 538.623 2.66667
NWIRE 135647 902 141 1.5708 308 1.57143
P Frequency 1 is currently at phase 0.873755 degrees (where phase=0 is maximum Y).
P Attempting to write to serial X(V) Y(V) theta(rad) 0.21453 0 25
TIME 1554860130091
NWIRE 135600 773.166 593.092 -0.68573 527.376 2.63682
NWIRE 135647 902 141 1.5708 308 1.57143
P Frequency 1 is currently at phase 0.830559 degrees (where phase=0 is maximum Y).
P Attempting to write to serial X(V) Y(V) theta(rad) 0.213883 0 25
TIME 1554860130100
NWIRE 135600 773.25 593.25 -0.785398 567 2.57143
NWIRE 135647 902 141 1.5708 308 1.57143
P Frequency 1 is currently at phase 0.796001 degrees (where phase=0 is maximum Y).
P Attempting to write to serial X(V) Y(V) theta(rad) 0.214913 0 25
TIME 1554860130109
NWIRE 135600 773 593 -0.785398 520 2.6
NWIRE 135647 902 140.5 1.5708 294 1.5
P Frequency 1 is currently at phase 0.757124 degrees (where phase=0 is maximum Y).
P Attempting to write to serial X(V) Y(V) theta(rad) 0.21506 0 25
TIME 1554860130118
NWIRE 135600 772.927 593.165 -0.909753 564.246 2.45087
NWIRE 135647 902 140.5 1.5708 294 1.5
P Frequency 1 is currently at phase 0.718247 degrees (where phase=0 is maximum Y).
P Attempting to write to serial X(V) Y(V) theta(rad) 0.212064 0 25
TIME 1554860130127
NWIRE 135600 773.48 592.36 -0.927295 556.48 2.54054
NWIRE 135647 902 141.5 1.5708 294 1.5
P Frequency 1 is currently at phase 0.67505 degrees (where phase=0 is maximum Y).
P Attempting to write to serial X(V) Y(V) theta(rad) 0.214618 0 25
TIME 1554860130136
NWIRE 135600 772.926 592.304 -0.950547 560.405 2.45385
NWIRE 135647 901.2 140.6 1.24905 312.8 1.47826
P Frequency 1 is currently at phase 0.640492 degrees (where phase=0 is maximum Y).
P Attempting to write to serial X(V) Y(V) theta(rad) 0.215211 0 25
TIME 1554860130145
NWIRE 135600 772.764 592.478 -1.0122 517.056 2.6015
NWIRE 135647 902 141 1.5708 308 1.57143
P Frequency 1 is currently at phase 0.597295 degrees (where phase=0 is maximum Y).
P Attempting to write to serial X(V) Y(V) theta(rad) 0.217341 0 25
TIME 1554860130154
NWIRE 135600 772.297 592.716 -0.942 548.108 2.535
NWIRE 135647 902 141 1.5708 308 1.57143
P Frequency 1 is currently at phase 0.558418 degrees (where phase=0 is maximum Y).
P Attempting to write to serial X(V) Y(V) theta(rad) 0.217277 0 25
TIME 1554860130163
NWIRE 135600 772.269 592.346 -0.982794 558.538 2.58491
NWIRE 135647 901.5 141 1.5708 330 1.46667
P Frequency 1 is currently at phase 0.519541 degrees (where phase=0 is maximum Y).
P Attempting to write to serial X(V) Y(V) theta(rad) 0.214909 0 25
TIME 1554860130172
NWIRE 135600 772.7 592.4 -0.927295 518 2.64286
NWIRE 135647 901.5 141 1.5708 330 1.46667
P Frequency 1 is currently at phase 0.480664 degrees (where phase=0 is maximum Y).
P Attempting to write to serial X(V) Y(V) theta(rad) 0.21472 0 25
TIME 1554860130181
NWIRE 135600 772.695 592.256 -0.896055 539.342 2.67033
NWIRE 135647 901.5 141 1.5708 330 1.46667
P Frequency 1 is currently at phase 0.441786 degrees (where phase=0 is maximum Y).
P Attempting to write to serial X(V) Y(V) theta(rad) 0.214777 0 25
TIME 1554860130190
NWIRE 135600 772.641 592.696 -0.86854 561.435 2.48438
NWIRE 135647 901 141 1.5708 308 1.57143
P Frequency 1 is currently at phase 0.402909 degrees (where phase=0 is maximum Y).
P Attempting to write to serial X(V) Y(V) theta(rad) 0.21879 0 25
TIME 1554860130199
NWIRE 135600 771.8 592.9 -0.86217 576.353 2.57246
NWIRE 135647 901 141 1.5708 308 1.57143
P Frequency 1 is currently at phase 0.364032 degrees (where phase=0 is maximum Y).
P Attempting to write to serial X(V) Y(V) theta(rad) 0.217315 0 25
TIME 1554860130208
NWIRE 135600 772.055 592.55 -0.837981 522.486 2.53886
NWIRE 135647 901 141 1.5708 308 1.57143
P Frequency 1 is currently at phase 0.325155 degrees (where phase=0 is maximum Y).
P Attempting to write to serial X(V) Y(V) theta(rad) 0.216138 0 25
TIME 1554860130217
NWIRE 135600 772.25 592.75 -0.785398 530 2.65
NWIRE 135647 901.5 141.5 1.5708 345 1.53333
W Setting show tracked nanowires to 0
P Frequency 1 is currently at phase 0.286278 degrees (where phase=0 is maximum Y).
P Attempting to write to serial X(V) Y(V) theta(rad) 0.213423 0 25
TIME 1554860130226
NWIRE 135600 772.75 592.75 -0.785398 494 2.73684
NWIRE 135647 900.8 141.1 1.10715 316.8 1.45455
P Setting show tracked nanowires to 0
P Frequency 1 is currently at phase 0.2474 degrees (where phase=0 is maximum Y).
P Attempting to write to serial X(V) Y(V) theta(rad) 0.214464 0 25
TIME 1554860130235
NWIRE 135600 772.5 592.5 -0.785398 540 2.7
NWIRE 135647 901.27 141.122 1.40565 341.568 1.59551
P Frequency 1 is currently at phase 0.208523 degrees (where phase=0 is maximum Y).
P Attempting to write to serial X(V) Y(V) theta(rad) 0.2133 0 25
TIME 1554860130245
NWIRE 135600 772.69 592.646 -0.71883 563.257 2.61538
NWIRE 135647 901.53 141.21 1.4289 344.4 1.56191
P Frequency 1 is currently at phase 0.169646 degrees (where phase=0 is maximum Y).
P Attempting to write to serial X(V) Y(V) theta(rad) 0.210656 0 25
TIME 1554860130253
NWIRE 135600 773.174 592.147 -0.74542 529.316 2.78279
NWIRE 135647 901.5 141 1.5708 330 1.46667
P Frequency 1 is currently at phase 0.126449 degrees (where phase=0 is maximum Y).
P Attempting to write to serial X(V) Y(V) theta(rad) 0.210511 0 25
TIME 1554860130263
NWIRE 135600 773.159 592.573 -0.674741 593.829 2.58763
NWIRE 135647 901.5 141.5 1.5708 345 1.53333
P Frequency 1 is currently at phase 0.0918916 degrees (where phase=0 is maximum Y).
P Attempting to write to serial X(V) Y(V) theta(rad) 0.212494 0 25
TIME 1554860130272
NWIRE 135600 772.719 592.996 -0.661043 552.908 2.60843
NWIRE 135647 901.5 141.5 1.5708 345 1.53333
P Frequency 1 is currently at phase 0.0530144 degrees (where phase=0 is maximum Y).
P Attempting to write to serial X(V) Y(V) theta(rad) 0.21087 0 25
TIME 1554860130281
NWIRE 135600 773 593 -0.628796 536.908 2.63918
NWIRE 135647 901.115 141.077 1.3734 343.269 1.58667
P Frequency 1 is currently at phase 0.00981746 degrees (where phase=0 is maximum Y).
P Attempting to write to serial X(V) Y(V) theta(rad) 0.209298 0 25
TIME 1554860130290
NWIRE 135600 773.269 593.154 -0.588003 548 2.63462
NWIRE 135647 899.9 141.3 1.10715 343 1.4
P Frequency 1 is currently at phase 6.25845 degrees (where phase=0 is maximum Y).
P Attempting to write to serial X(V) Y(V) theta(rad) 0.209769 0 25
TIME 1554860130299
NWIRE 135600 773.13 593.156 -0.499347 531 2.66102
NWIRE 135647 901 141 1.5708 308 1.57143
P Frequency 1 is currently at phase 6.21957 degrees (where phase=0 is maximum Y).
P Attempting to write to serial X(V) Y(V) theta(rad) 0.209196 0 25
TIME 1554860130308
NWIRE 135600 773.2 592.9 -0.463648 544 2.65625
NWIRE 135647 901 141 1.5708 336 1.71429
P Frequency 1 is currently at phase 6.18069 degrees (where phase=0 is maximum Y).
P Attempting to write to serial X(V) Y(V) theta(rad) 0.206461 0 25
TIME 1554860130317
NWIRE 135600 773.7 592.4 -0.463648 520.8 2.70968
NWIRE 135647 901 141 1.5708 308 1.57143
P Frequency 1 is currently at phase 6.13749 degrees (where phase=0 is maximum Y).
P Attempting to write to serial X(V) Y(V) theta(rad) 0.206728 0 25
TIME 1554860130326
NWIRE 135600 773.6 593.2 -0.463648 550.4 2.6875
NWIRE 135647 901 141.5 1.5708 322 1.64286
P Frequency 1 is currently at phase 6.09862 degrees (where phase=0 is maximum Y).
P Attempting to write to serial X(V) Y(V) theta(rad) 0.205002 0 25
TIME 1554860130335
NWIRE 135600 773.897 593.226 -0.358771 577.055 2.696
NWIRE 135647 901 141 1.5708 308 1.57143
P Frequency 1 is currently at phase 6.05974 degrees (where phase=0 is maximum Y).
P Attempting to write to serial X(V) Y(V) theta(rad) 0.203923 0 25
TIME 1554860130344
NWIRE 135600 774.064 593.168 -0.367174 568.505 2.62439
NWIRE 135647 901 141 1.5708 308 1.57143
P Frequency 1 is currently at phase 6.02086 degrees (where phase=0 is maximum Y).
P Attempting to write to serial X(V) Y(V) theta(rad) 0.203501 0 25
TIME 1554860130353
NWIRE 135600 774.1 593.2 -0.463648 580.8 2.66667
NWIRE 135647 901.476 140.78 1.46014 349.866 1.67176
P Frequency 1 is currently at phase 5.98199 degrees (where phase=0 is maximum Y).
P Attempting to write to serial X(V) Y(V) theta(rad) 0.200372 0 25
TIME 1554860130362
NWIRE 135600 774.674 592.752 -0.493941 542.986 2.65877
NWIRE 135647 901 140.5 1.5708 322 1.64286
P Frequency 1 is currently at phase 5.94311 degrees (where phase=0 is maximum Y).
P Attempting to write to serial X(V) Y(V) theta(rad) 0.203513 0 25
TIME 1554860130371
NWIRE 135600 773.998 592.809 -0.551655 573.833 2.59471
NWIRE 135647 901 140.5 1.5708 322 1.64286
P Frequency 1 is currently at phase 5.90423 degrees (where phase=0 is maximum Y).
P Attempting to write to serial X(V) Y(V) theta(rad) 0.201452 0 25
TIME 1554860130380
NWIRE 135600 774.36 592.98 -0.643501 574.56 2.48684
NWIRE 135647 901 140.5 1.5708 322 1.64286
P Frequency 1 is currently at phase 5.86535 degrees (where phase=0 is maximum Y).
P Attempting to write to serial X(V) Y(V) theta(rad) 0.200033 0 25
TIME 1554860130389
NWIRE 135600 774.593 592.621 -0.655696 519.569 2.6886
NWIRE 135647 901 140.5 1.5708 322 1.64286
P Frequency 1 is currently at phase 5.82648 degrees (where phase=0 is maximum Y).
P Attempting to write to serial X(V) Y(V) theta(rad) 0.200725 0 25
TIME 1554860130398
NWIRE 135600 774.404 592.896 -0.74542 522.093 2.72245
NWIRE 135647 900.61 140.488 1.46014 341.268 1.60606
P Frequency 1 is currently at phase 5.7876 degrees (where phase=0 is maximum Y).
P Attempting to write to serial X(V) Y(V) theta(rad) 0.201249 0 25
TIME 1554860130407
NWIRE 135600 774.25 592.75 -0.785398 530 2.65
NWIRE 135647 901 140.5 1.5708 322 1.64286
P Frequency 1 is currently at phase 5.74872 degrees (where phase=0 is maximum Y).
P Attempting to write to serial X(V) Y(V) theta(rad) 0.202064 0 25
TIME 1554860130416
NWIRE 135600 774.038 592.536 -0.822418 542.466 2.61818
NWIRE 135647 901 140.5 1.5708 322 1.64286
P Frequency 1 is currently at phase 5.70984 degrees (where phase=0 is maximum Y).
P Attempting to write to serial X(V) Y(V) theta(rad) 0.202258 0 25
TIME 1554860130425
NWIRE 135600 773.951 592.061 -0.896055 561.707 2.60638
NWIRE 135647 900.5 141 1.5708 312 1.84615
P FPS: 110
P Time Report ===============================
P get frame           6157.66 ns     (68%)
P to grayscale           4.50 ns     (0%)
P smooth and threshold1180.18 ns     (13%)
P get contours         463.96 ns     (5%)
P identify nanowires    67.57 ns     (1%)
P track nanowires       13.51 ns     (0%)
P emit frames         1130.63 ns     (12%)
P idle                  31.53 ns     (0%)
P Total time: 2009 ms
P Frames: 222
P FPS: 110
P Frequency 1 is currently at phase 5.67097 degrees (where phase=0 is maximum Y).
P Attempting to write to serial X(V) Y(V) theta(rad) 0.20569 0 25
TIME 1554860130435
NWIRE 135600 773.22 592.04 -0.927295 523.6 2.67143
NWIRE 135647 900.5 140 1.5708 286 1.69231
P Frequency 1 is currently at phase 5.63209 degrees (where phase=0 is maximum Y).
P Attempting to write to serial X(V) Y(V) theta(rad) 0.204639 0 25
TIME 1554860130444
NWIRE 135600 773.385 591.923 -0.982794 515.385 2.68
NWIRE 135647 901 140.5 1.5708 322 1.64286
P Frequency 1 is currently at phase 5.59321 degrees (where phase=0 is maximum Y).
P Attempting to write to serial X(V) Y(V) theta(rad) 0.206088 0 25
TIME 1554860130453
NWIRE 135600 773.05 591.466 -1.05841 569.828 2.59559
NWIRE 135647 901 140.5 1.5708 322 1.64286
P Frequency 1 is currently at phase 5.55434 degrees (where phase=0 is maximum Y).
P Attempting to write to serial X(V) Y(V) theta(rad) 0.205013 0 25
TIME 1554860130462
NWIRE 135600 773.221 591.132 -1.03038 550 2.58824
NWIRE 135647 901 140 1.5708 336 1.71429
P Frequency 1 is currently at phase 5.51114 degrees (where phase=0 is maximum Y).
P Attempting to write to serial X(V) Y(V) theta(rad) 0.206582 0 25
TIME 1554860130471
NWIRE 135600 772.863 591.694 -1.08084 555.789 2.72016
NWIRE 135647 901 140 1.5708 336 1.71429
P Frequency 1 is currently at phase 5.47658 degrees (where phase=0 is maximum Y).
P Attempting to write to serial X(V) Y(V) theta(rad) 0.20749 0 25
TIME 1554860130480
NWIRE 135600 772.639 591.062 -1.15257 565.938 2.57534
NWIRE 135647 901 140.5 1.5708 322 1.64286
P Frequency 1 is currently at phase 5.43338 degrees (where phase=0 is maximum Y).
P Attempting to write to serial X(V) Y(V) theta(rad) 0.208007 0 25
TIME 1554860130489
NWIRE 135600 772.494 591.576 -1.17227 559.944 2.60927
NWIRE 135647 901 140.5 1.5708 322 1.64286
P Frequency 1 is currently at phase 5.39451 degrees (where phase=0 is maximum Y).
P Attempting to write to serial X(V) Y(V) theta(rad) 0.208437 0 25
TIME 1554860130498
NWIRE 135600 772.367 591.11 -1.27934 537.688 2.67568
NWIRE 135647 901 140.5 1.5708 322 1.64286
P Frequency 1 is currently at phase 5.35995 degrees (where phase=0 is maximum Y).
P Attempting to write to serial X(V) Y(V) theta(rad) 0.20932 0 25
TIME 1554860130507
NWIRE 135600 772.15 591.55 -1.24905 508.2 2.88095
NWIRE 135647 901 140 1.5708 336 1.71429
P Frequency 1 is currently at phase 5.32107 degrees (where phase=0 is maximum Y).
P Attempting to write to serial X(V) Y(V) theta(rad) 0.208366 0 25
TIME 1554860130516
NWIRE 135600 772.3 591.1 -1.24905 561.2 2.65217
NWIRE 135647 901 140.5 1.5708 322 1.64286
P Frequency 1 is currently at phase 5.27788 degrees (where phase=0 is maximum Y).
P Attempting to write to serial X(V) Y(V) theta(rad) 0.209479 0 25
TIME 1554860130525
NWIRE 135600 772.038 591.368 -1.2925 564.453 2.56481
NWIRE 135647 900.5 140.5 1.5708 345 1.53333
P Frequency 1 is currently at phase 5.239 degrees (where phase=0 is maximum Y).
P Attempting to write to serial X(V) Y(V) theta(rad) 0.206367 0 25
TIME 1554860130534
NWIRE 135600 772.618 591.029 -1.32582 577.706 2.63934
NWIRE 135647 901 140.5 1.5708 322 1.64286
P Frequency 1 is currently at phase 5.20012 degrees (where phase=0 is maximum Y).
P Attempting to write to serial X(V) Y(V) theta(rad) 0.209381 0 25
TIME 1554860130543
NWIRE 135600 771.975 591.994 -1.31347 541.617 2.64769
NWIRE 135647 901 140.5 1.5708 322 1.64286
P Frequency 1 is currently at phase 5.16124 degrees (where phase=0 is maximum Y).
P Attempting to write to serial X(V) Y(V) theta(rad) 0.208599 0 25
TIME 1554860130552
NWIRE 135600 772.092 592.028 -1.27934 570.789 2.62338
NWIRE 135647 901 140.5 1.5708 322 1.64286
P Frequency 1 is currently at phase 5.12237 degrees (where phase=0 is maximum Y).
P Attempting to write to serial X(V) Y(V) theta(rad) 0.209273 0 25
TIME 1554860130561
NWIRE 135600 771.918 592.371 -1.35213 536.824 2.7
NWIRE 135647 901 140.5 1.5708 322 1.64286
P Frequency 1 is currently at phase 5.08349 degrees (where phase=0 is maximum Y).
P Attempting to write to serial X(V) Y(V) theta(rad) 0.209077 0 25
TIME 1554860130570
NWIRE 135600 771.918 592.371 -1.35213 530.706 2.66923
NWIRE 135647 900.5 140.5 1.5708 299 1.76923
P Frequency 1 is currently at phase 5.04461 degrees (where phase=0 is maximum Y).
P Attempting to write to serial X(V) Y(V) theta(rad) 0.212234 0 25
TIME 1554860130579
NWIRE 135600 771.25 592.75 -1.3734 560.692 2.66216
NWIRE 135647 900 140 1.5708 308 1.57143
P Frequency 1 is currently at phase 5.00574 degrees (where phase=0 is maximum Y).
P Attempting to write to serial X(V) Y(V) theta(rad) 0.213647 0 25
TIME 1554860130588
NWIRE 135600 770.932 592.405 -1.40565 612.27 2.56383
NWIRE 135647 900 140.5 1.5708 322 1.64286
P Frequency 1 is currently at phase 4.96686 degrees (where phase=0 is maximum Y).
P Attempting to write to serial X(V) Y(V) theta(rad) 0.211948 0 25
TIME 1554860130597
NWIRE 135600 771.236 591.452 -1.39094 554.2 2.60736
NWIRE 135647 900 140.5 1.5708 322 1.64286
P Frequency 1 is currently at phase 4.92798 degrees (where phase=0 is maximum Y).
P Attempting to write to serial X(V) Y(V) theta(rad) 0.210963 0 25
TIME 1554860130606
NWIRE 135600 771.396 592.572 -1.39094 560.952 2.77358
NWIRE 135647 900 140.5 1.5708 322 1.64286
P Frequency 1 is currently at phase 4.8891 degrees (where phase=0 is maximum Y).
P Attempting to write to serial X(V) Y(V) theta(rad) 0.214699 0 25
TIME 1554860130616
NWIRE 135600 770.615 591.923 -1.3734 609.231 2.475
NWIRE 135647 900 140 1.5708 308 1.57143
P Frequency 1 is currently at phase 4.85023 degrees (where phase=0 is maximum Y).
P Attempting to write to serial X(V) Y(V) theta(rad) 0.215559 0 25
TIME 1554860130625
NWIRE 135600 770.411 592.262 -1.42191 592.548 2.58824
NWIRE 135647 900 140.5 1.5708 322 1.64286
P Frequency 1 is currently at phase 4.81135 degrees (where phase=0 is maximum Y).
P Attempting to write to serial X(V) Y(V) theta(rad) 0.212359 0 25
TIME 1554860130634
NWIRE 135600 771.016 592.877 -1.44644 562.769 2.62712
NWIRE 135647 900 140 1.5708 308 1.57143
P Frequency 1 is currently at phase 4.77247 degrees (where phase=0 is maximum Y).
P Attempting to write to serial X(V) Y(V) theta(rad) 0.214051 0 25
TIME 1554860130643
NWIRE 135600 770.644 592.422 -1.48014 551.393 2.8
NWIRE 135647 900 140.5 1.5708 322 1.64286
P Frequency 1 is currently at phase 4.72928 degrees (where phase=0 is maximum Y).
P Attempting to write to serial X(V) Y(V) theta(rad) 0.214603 0 25
TIME 1554860130652
NWIRE 135600 770.5 592.5 -1.47113 582.723 2.65101
NWIRE 135647 899.5 139.5 1.5708 345 1.53333
P Frequency 1 is currently at phase 4.69472 degrees (where phase=0 is maximum Y).
P Attempting to write to serial X(V) Y(V) theta(rad) 0.213038 0 25
TIME 1554860130661
NWIRE 135600 770.779 592.435 -1.48014 583.41 2.64634
NWIRE 135647 899 139.5 1.5708 322 1.64286
P Frequency 1 is currently at phase 4.65584 degrees (where phase=0 is maximum Y).
P Attempting to write to serial X(V) Y(V) theta(rad) 0.213361 0 25
TIME 1554860130670
NWIRE 135600 770.68 592.516 -1.48014 583.41 2.64634
NWIRE 135647 899 139.5 1.5708 322 1.64286
P Frequency 1 is currently at phase 4.61696 degrees (where phase=0 is maximum Y).
P Attempting to write to serial X(V) Y(V) theta(rad) 0.214063 0 25
TIME 1554860130679
NWIRE 135600 770.507 592.417 -1.48766 561.952 2.72254
NWIRE 135647 899 139.5 1.5708 322 1.64286
P Frequency 1 is currently at phase 4.57377 degrees (where phase=0 is maximum Y).
P Attempting to write to serial X(V) Y(V) theta(rad) 0.213564 0 25
TIME 1554860130688
NWIRE 135600 770.573 592.044 -1.49402 547.8 2.6631
NWIRE 135647 899 139.5 1.5708 322 1.64286
P Frequency 1 is currently at phase 4.53489 degrees (where phase=0 is maximum Y).
P Attempting to write to serial X(V) Y(V) theta(rad) 0.213844 0 25
TIME 1554860130697
NWIRE 135600 770.485 592.381 -1.45369 551.263 2.80417
NWIRE 135647 899 139.5 1.5708 322 1.64286
P Frequency 1 is currently at phase 4.49601 degrees (where phase=0 is maximum Y).
P Attempting to write to serial X(V) Y(V) theta(rad) 0.215053 0 25
TIME 1554860130706
NWIRE 135600 770.211 592.379 -1.41815 580.491 2.64103
NWIRE 135647 899 139.5 1.5708 322 1.64286
P Frequency 1 is currently at phase 4.45713 degrees (where phase=0 is maximum Y).
P Attempting to write to serial X(V) Y(V) theta(rad) 0.213816 0 25
TIME 1554860130715
NWIRE 135600 770.426 592.557 -1.43824 567.105 2.70776
NWIRE 135647 899 139 1.5708 308 1.57143
P Frequency 1 is currently at phase 4.41826 degrees (where phase=0 is maximum Y).
P Attempting to write to serial X(V) Y(V) theta(rad) 0.21328 0 25
TIME 1554860130724
NWIRE 135600 770.5 592.5 1.5708 585 2.6
NWIRE 135647 899 139.5 1.5708 322 1.64286
P Frequency 1 is currently at phase 4.37938 degrees (where phase=0 is maximum Y).
P Attempting to write to serial X(V) Y(V) theta(rad) 0.213115 0 25
TIME 1554860130733
NWIRE 135600 770.5 593 -1.46014 528.793 2.52672
NWIRE 135647 899 139 1.5708 308 1.57143
P Frequency 1 is currently at phase 4.3405 degrees (where phase=0 is maximum Y).
P Attempting to write to serial X(V) Y(V) theta(rad) 0.210297 0 25
TIME 1554860130742
NWIRE 135600 771.028 592.955 -1.47584 539.272 2.72054
NWIRE 135647 899 140 1.5708 308 1.57143
P Frequency 1 is currently at phase 4.30163 degrees (where phase=0 is maximum Y).
P Attempting to write to serial X(V) Y(V) theta(rad) 0.212773 0 25
TIME 1554860130751
NWIRE 135600 770.5 593 -1.47113 533.663 2.75
NWIRE 135647 899.5 139.5 1.5708 315 1.4
P Frequency 1 is currently at phase 4.26275 degrees (where phase=0 is maximum Y).
P Attempting to write to serial X(V) Y(V) theta(rad) 0.213553 0 25
TIME 1554860130760
NWIRE 135600 770.312 592.947 -1.49402 552.941 2.65957
NWIRE 135647 899 139.5 1.5708 322 1.64286
P Frequency 1 is currently at phase 4.22387 degrees (where phase=0 is maximum Y).
P Attempting to write to serial X(V) Y(V) theta(rad) 0.213964 0 25
TIME 1554860130769
NWIRE 135600 770.198 593.02 -1.47113 550.337 2.68056
NWIRE 135647 899 140 1.5708 308 1.57143
P Frequency 1 is currently at phase 4.18499 degrees (where phase=0 is maximum Y).
P Attempting to write to serial X(V) Y(V) theta(rad) 0.215111 0 25
TIME 1554860130778
NWIRE 135600 769.938 592.929 -1.50423 589.239 2.47414
NWIRE 135647 899 139.5 1.5708 322 1.64286
P Frequency 1 is currently at phase 4.14612 degrees (where phase=0 is maximum Y).
P Attempting to write to serial X(V) Y(V) theta(rad) 0.213303 0 25
TIME 1554860130787
NWIRE 135600 770.268 592.985 -1.50423 542.575 2.67757
NWIRE 135647 899 140 1.5708 308 1.57143
P Frequency 1 is currently at phase 4.10724 degrees (where phase=0 is maximum Y).
P Attempting to write to serial X(V) Y(V) theta(rad) 0.212882 0 25
TIME 1554860130796
NWIRE 135600 770.32 592.984 -1.48014 544.352 2.69427
NWIRE 135647 899 140 1.5708 308 1.57143
P Frequency 1 is currently at phase 4.06836 degrees (where phase=0 is maximum Y).
P Attempting to write to serial X(V) Y(V) theta(rad) 0.214326 0 25
TIME 1554860130806
NWIRE 135600 770 593.5 1.5708 518 2.64286
NWIRE 135647 899 140 1.5708 308 1.57143
P Frequency 1 is currently at phase 4.02949 degrees (where phase=0 is maximum Y).
P Attempting to write to serial X(V) Y(V) theta(rad) 0.214172 0 25
TIME 1554860130815
NWIRE 135600 770 593.5 1.5708 546 2.78571
NWIRE 135647 899 139.5 1.5708 322 1.64286
P Frequency 1 is currently at phase 3.99061 degrees (where phase=0 is maximum Y).
P Attempting to write to serial X(V) Y(V) theta(rad) 0.216529 0 25
TIME 1554860130824
NWIRE 135600 769.5 593.5 1.5708 585 2.6
NWIRE 135647 899 140 1.5708 308 1.57143
P Frequency 1 is currently at phase 3.94741 degrees (where phase=0 is maximum Y).
P Attempting to write to serial X(V) Y(V) theta(rad) 0.216386 0 25
TIME 1554860130833
NWIRE 135600 769.5 593.5 1.5708 585 2.6
NWIRE 135647 898.647 139.588 1.32582 342.824 1.51613
P Frequency 1 is currently at phase 3.90853 degrees (where phase=0 is maximum Y).
P Attempting to write to serial X(V) Y(V) theta(rad) 0.213732 0 25
TIME 1554860130842
NWIRE 135600 770 593.5 1.5708 546 2.78571
NWIRE 135647 899 139.5 1.5708 322 1.64286
P Frequency 1 is currently at phase 3.87398 degrees (where phase=0 is maximum Y).
P Attempting to write to serial X(V) Y(V) theta(rad) 0.213578 0 25
TIME 1554860130851
NWIRE 135600 770 594 1.5708 532 2.71429
NWIRE 135647 900 139.5 1.5708 322 1.64286
P Frequency 1 is currently at phase 3.83078 degrees (where phase=0 is maximum Y).
P Attempting to write to serial X(V) Y(V) theta(rad) 0.213758 0 25
TIME 1554860130860
NWIRE 135600 769.934 593.996 -1.50423 523.203 2.78641
NWIRE 135647 899 139.5 1.5708 322 1.64286
P Frequency 1 is currently at phase 3.79622 degrees (where phase=0 is maximum Y).
P Attempting to write to serial X(V) Y(V) theta(rad) 0.213272 0 25
TIME 1554860130869
NWIRE 135600 770 594 1.5708 532 2.71429
NWIRE 135647 899 139.5 1.5708 322 1.64286
P Frequency 1 is currently at phase 3.75303 degrees (where phase=0 is maximum Y).
P Attempting to write to serial X(V) Y(V) theta(rad) 0.21661 0 25
TIME 1554860130878
NWIRE 135600 769.305 593.517 -1.5153 576.197 2.64662
NWIRE 135647 899 139.5 1.5708 322 1.64286
P Frequency 1 is currently at phase 3.71415 degrees (where phase=0 is maximum Y).
P Attempting to write to serial X(V) Y(V) theta(rad) 0.218001 0 25
TIME 1554860130887
NWIRE 135600 769 594.5 1.5708 546 2.78571
NWIRE 135647 899 139 1.5708 308 1.57143
P Frequency 1 is currently at phase 3.67527 degrees (where phase=0 is maximum Y).
P Attempting to write to serial X(V) Y(V) theta(rad) 0.216335 0 25
TIME 1554860130896
NWIRE 135600 769.305 593.92 -1.50423 567.367 2.57848
NWIRE 135647 899 139 1.5708 336 1.71429
P Frequency 1 is currently at phase 3.63639 degrees (where phase=0 is maximum Y).
P Attempting to write to serial X(V) Y(V) theta(rad) 0.216597 0 25
TIME 1554860130905
NWIRE 135600 769.226 594.486 -1.52084 566.259 2.7
NWIRE 135647 899 139.5 1.5708 322 1.64286
P Frequency 1 is currently at phase 3.59752 degrees (where phase=0 is maximum Y).
P Attempting to write to serial X(V) Y(V) theta(rad) 0.213416 0 25
TIME 1554860130914
NWIRE 135600 769.832 594.022 -1.50423 521.571 2.80488
NWIRE 135647 899 139.5 1.5708 322 1.64286
P Frequency 1 is currently at phase 3.55864 degrees (where phase=0 is maximum Y).
P Attempting to write to serial X(V) Y(V) theta(rad) 0.215642 0 25
TIME 1554860130923
NWIRE 135600 769.359 594.903 -1.51204 583.228 2.75
NWIRE 135647 899.5 139 1.5708 330 1.46667
P Frequency 1 is currently at phase 3.51976 degrees (where phase=0 is maximum Y).
P Attempting to write to serial X(V) Y(V) theta(rad) 0.212281 0 25
TIME 1554860130932
NWIRE 135600 770 594.5 1.5708 546 2.78571
NWIRE 135647 899 139 1.5708 308 1.57143
P Frequency 1 is currently at phase 3.48088 degrees (where phase=0 is maximum Y).
P Attempting to write to serial X(V) Y(V) theta(rad) 0.212127 0 25
TIME 1554860130941
NWIRE 135600 770 595 1.5708 532 2.71429
NWIRE 135647 899 139 1.5708 308 1.57143
P Frequency 1 is currently at phase 3.44201 degrees (where phase=0 is maximum Y).
P Attempting to write to serial X(V) Y(V) theta(rad) 0.211973 0 25
TIME 1554860130950
NWIRE 135600 770 594.5 1.5708 546 2.78571
NWIRE 135647 899 139 1.5708 308 1.57143
P Frequency 1 is currently at phase 3.40313 degrees (where phase=0 is maximum Y).
P Attempting to write to serial X(V) Y(V) theta(rad) 0.214175 0 25
TIME 1554860130959
NWIRE 135600 769.531 594.472 -1.51204 558.9 2.74486
NWIRE 135647 899 139.5 1.5708 322 1.64286
P Frequency 1 is currently at phase 3.36425 degrees (where phase=0 is maximum Y).
P Attempting to write to serial X(V) Y(V) theta(rad) 0.216698 0 25
TIME 1554860130968
NWIRE 135600 769 594.5 1.5708 518 2.64286
NWIRE 135647 899 139 1.5708 308 1.57143
P Frequency 1 is currently at phase 3.32538 degrees (where phase=0 is maximum Y).
P Attempting to write to serial X(V) Y(V) theta(rad) 0.218855 0 25
TIME 1554860130977
NWIRE 135600 768.544 594.426 -1.49402 573 2.67016
NWIRE 135647 898.65 138.95 1.24905 360 1.5625
P Frequency 1 is currently at phase 3.2865 degrees (where phase=0 is maximum Y).
P Attempting to write to serial X(V) Y(V) theta(rad) 0.218184 0 25
TIME 1554860130987
NWIRE 135600 768.654 594.965 -1.47113 561.802 2.62585
NWIRE 135647 899.5 139 1.5708 330 1.46667
P Frequency 1 is currently at phase 3.2433 degrees (where phase=0 is maximum Y).
P Attempting to write to serial X(V) Y(V) theta(rad) 0.216595 0 25
TIME 1554860130996
NWIRE 135600 768.945 593.994 -1.46014 538.976 2.74016
NWIRE 135647 899.5 139.5 1.5708 299 1.76923
P Frequency 1 is currently at phase 3.20874 degrees (where phase=0 is maximum Y).
P Attempting to write to serial X(V) Y(V) theta(rad) 0.217068 0 25
TIME 1554860131005
NWIRE 135600 768.825 594.452 -1.49949 570.305 2.45327
NWIRE 135647 900 139 1.5708 308 1.57143
P Frequency 1 is currently at phase 3.16987 degrees (where phase=0 is maximum Y).
P Attempting to write to serial X(V) Y(V) theta(rad) 0.215678 0 25
TIME 1554860131014
NWIRE 135600 769.076 594.332 -1.39094 553.08 2.53939
NWIRE 135647 900 139 1.5708 308 1.57143
P Frequency 1 is currently at phase 3.13099 degrees (where phase=0 is maximum Y).
P Attempting to write to serial X(V) Y(V) theta(rad) 0.214285 0 25
TIME 1554860131023
NWIRE 135600 769.327 594.865 -1.3734 535.231 2.76056
NWIRE 135647 900 139 1.5708 308 1.57143
P Frequency 1 is currently at phase 3.09211 degrees (where phase=0 is maximum Y).
P Attempting to write to serial X(V) Y(V) theta(rad) 0.213663 0 25
TIME 1554860131032
NWIRE 135600 769.423 594.385 -1.3734 556.731 2.57333
NWIRE 135647 900 139.5 1.5708 322 1.64286
P Frequency 1 is currently at phase 3.05324 degrees (where phase=0 is maximum Y).
P Attempting to write to serial X(V) Y(V) theta(rad) 0.212449 0 25
TIME 1554860131041
NWIRE 135600 769.637 595.029 -1.3597 556.273 2.7402
NWIRE 135647 900 140 1.5708 308 1.57143
P Frequency 1 is currently at phase 3.01004 degrees (where phase=0 is maximum Y).
P Attempting to write to serial X(V) Y(V) theta(rad) 0.213202 0 25
TIME 1554860131050
NWIRE 135600 769.458 594.702 -1.3633 570.899 2.80505
NWIRE 135647 899.5 139.5 1.5708 345 1.53333
P Frequency 1 is currently at phase 2.97116 degrees (where phase=0 is maximum Y).
P Attempting to write to serial X(V) Y(V) theta(rad) 0.216571 0 25
TIME 1554860131059
NWIRE 135600 768.759 594.455 -1.38545 579.011 2.68619
NWIRE 135647 899.5 139.5 1.5708 345 1.53333
P Frequency 1 is currently at phase 2.93228 degrees (where phase=0 is maximum Y).
P Attempting to write to serial X(V) Y(V) theta(rad) 0.216118 0 25
TIME 1554860131068
NWIRE 135600 768.823 594.206 -1.32582 555.294 2.71186
NWIRE 135647 900 140 1.5708 308 1.57143
P Frequency 1 is currently at phase 2.89341 degrees (where phase=0 is maximum Y).
P Attempting to write to serial X(V) Y(V) theta(rad) 0.218108 0 25
TIME 1554860131077
NWIRE 135600 768.402 594.593 -1.344 545.45 2.68947
NWIRE 135647 900 139.5 1.5708 322 1.64286
P Frequency 1 is currently at phase 2.85453 degrees (where phase=0 is maximum Y).
P Attempting to write to serial X(V) Y(V) theta(rad) 0.218824 0 25
TIME 1554860131086
NWIRE 135600 768.235 594.559 -1.32582 529.765 2.77193
NWIRE 135647 900 140 1.5708 308 1.57143
P Frequency 1 is currently at phase 2.81565 degrees (where phase=0 is maximum Y).
P Attempting to write to serial X(V) Y(V) theta(rad) 0.2219 0 25
TIME 1554860131095
NWIRE 135600 767.6 594.8 -1.35213 599.53 2.6
NWIRE 135647 900 139.5 1.5708 322 1.64286
P Frequency 1 is currently at phase 2.77678 degrees (where phase=0 is maximum Y).
P Attempting to write to serial X(V) Y(V) theta(rad) 0.218942 0 25
TIME 1554860131104
NWIRE 135600 768.169 594.157 -1.33971 583.613 2.61303
NWIRE 135647 900 139.5 1.5708 322 1.64286
P Frequency 1 is currently at phase 2.7379 degrees (where phase=0 is maximum Y).
P Attempting to write to serial X(V) Y(V) theta(rad) 0.219676 0 25
TIME 1554860131113
NWIRE 135600 768 594.5 -1.32582 574.118 2.62295
NWIRE 135647 900 139.5 1.5708 322 1.64286
P Frequency 1 is currently at phase 2.69902 degrees (where phase=0 is maximum Y).
P Attempting to write to serial X(V) Y(V) theta(rad) 0.218059 0 25
TIME 1554860131122
NWIRE 135600 768.3 594.6 -1.24905 520.3 2.81395
NWIRE 135647 900 139.5 1.5708 322 1.64286
P Frequency 1 is currently at phase 2.66014 degrees (where phase=0 is maximum Y).
P Attempting to write to serial X(V) Y(V) theta(rad) 0.218673 0 25
TIME 1554860131131
NWIRE 135600 768.155 594.543 -1.29985 547.1 2.76046
NWIRE 135647 900 139 1.5708 336 1.71429
P Frequency 1 is currently at phase 2.62127 degrees (where phase=0 is maximum Y).
P Attempting to write to serial X(V) Y(V) theta(rad) 0.217286 0 25
TIME 1554860131140
NWIRE 135600 768.408 594.472 -1.27934 574.101 2.6732
NWIRE 135647 900 139 1.5708 336 1.71429
P Frequency 1 is currently at phase 2.58239 degrees (where phase=0 is maximum Y).
P Attempting to write to serial X(V) Y(V) theta(rad) 0.215953 0 25
TIME 1554860131149
NWIRE 135600 768.65 595.05 -1.24905 556.6 2.63043
NWIRE 135647 900 139.5 1.5708 322 1.64286
P Frequency 1 is currently at phase 2.54351 degrees (where phase=0 is maximum Y).
P Attempting to write to serial X(V) Y(V) theta(rad) 0.218603 0 25
TIME 1554860131159
NWIRE 135600 768.097 594.759 -1.31019 507.801 2.74882
NWIRE 135647 900 139 1.5708 308 1.57143
P Frequency 1 is currently at phase 2.50463 degrees (where phase=0 is maximum Y).
P Attempting to write to serial X(V) Y(V) theta(rad) 0.220333 0 25
TIME 1554860131168
NWIRE 135600 767.731 594.346 -1.3734 606 2.58974
NWIRE 135647 900 138.5 1.5708 322 1.64286
P Frequency 1 is currently at phase 2.46576 degrees (where phase=0 is maximum Y).
P Attempting to write to serial X(V) Y(V) theta(rad) 0.220327 0 25
TIME 1554860131177
NWIRE 135600 767.711 594.312 -1.33705 562.614 2.78176
NWIRE 135647 900 139 1.5708 308 1.57143
P Frequency 1 is currently at phase 2.42688 degrees (where phase=0 is maximum Y).
P Attempting to write to serial X(V) Y(V) theta(rad) 0.220318 0 25
TIME 1554860131186
NWIRE 135600 767.692 594.538 -1.3734 574.923 2.72973
NWIRE 135647 900 139.5 1.5708 322 1.64286
P Frequency 1 is currently at phase 2.388 degrees (where phase=0 is maximum Y).
P Attempting to write to serial X(V) Y(V) theta(rad) 0.219897 0 25
TIME 1554860131195
NWIRE 135600 767.756 594.059 -1.344 579.539 2.63131
NWIRE 135647 900 139.5 1.5708 322 1.64286
P Frequency 1 is currently at phase 2.34481 degrees (where phase=0 is maximum Y).
P Attempting to write to serial X(V) Y(V) theta(rad) 0.222734 0 25
TIME 1554860131204
NWIRE 135600 767.17 593.81 -1.4289 600.6 2.48182
NWIRE 135647 900 139.5 1.5708 322 1.64286
P Frequency 1 is currently at phase 2.31025 degrees (where phase=0 is maximum Y).
P Attempting to write to serial X(V) Y(V) theta(rad) 0.220181 0 25
TIME 1554860131213
NWIRE 135600 767.66 593.88 -1.4289 551.46 2.70297
NWIRE 135647 900 139 1.5708 308 1.57143
P Frequency 1 is currently at phase 2.27137 degrees (where phase=0 is maximum Y).
P Attempting to write to serial X(V) Y(V) theta(rad) 0.219645 0 25
TIME 1554860131222
NWIRE 135600 767.746 593.531 -1.44644 526.754 2.68142
NWIRE 135647 900 139.5 1.5708 322 1.64286
P Frequency 1 is currently at phase 2.23249 degrees (where phase=0 is maximum Y).
P Attempting to write to serial X(V) Y(V) theta(rad) 0.218746 0 25
TIME 1554860131231
NWIRE 135600 767.905 594.025 -1.50838 583.389 2.53909
NWIRE 135647 900 139.5 1.5708 322 1.64286
P Frequency 1 is currently at phase 2.1893 degrees (where phase=0 is maximum Y).
P Attempting to write to serial X(V) Y(V) theta(rad) 0.219537 0 25
TIME 1554860131240
NWIRE 135600 767.725 593.521 -1.48014 562.623 2.52121
NWIRE 135647 900 139.5 1.5708 322 1.64286
P Frequency 1 is currently at phase 2.15042 degrees (where phase=0 is maximum Y).
P Attempting to write to serial X(V) Y(V) theta(rad) 0.221331 0 25
TIME 1554860131249
NWIRE 135600 767.348 593.872 -1.46014 541.659 2.71094
NWIRE 135647 900.5 139.5 1.5708 299 1.76923
P Frequency 1 is currently at phase 2.11154 degrees (where phase=0 is maximum Y).
P Attempting to write to serial X(V) Y(V) theta(rad) 0.223841 0 25
TIME 1554860131258
NWIRE 135600 766.829 593.47 -1.39612 558.775 2.56078
NWIRE 135647 900.5 139.5 1.5708 299 1.76923
P Frequency 1 is currently at phase 2.07267 degrees (where phase=0 is maximum Y).
P Attempting to write to serial X(V) Y(V) theta(rad) 0.226019 0 25
TIME 1554860131267
NWIRE 135600 766.378 593.73 -1.40565 586.811 2.56522
NWIRE 135647 900.5 139.5 1.5708 299 1.76923
P Frequency 1 is currently at phase 2.03379 degrees (where phase=0 is maximum Y).
P Attempting to write to serial X(V) Y(V) theta(rad) 0.223817 0 25
TIME 1554860131276
NWIRE 135600 766.802 592.98 -1.47113 565.624 2.60811
NWIRE 135647 900.5 139.5 1.5708 299 1.76923
P Frequency 1 is currently at phase 1.99491 degrees (where phase=0 is maximum Y).
P Attempting to write to serial X(V) Y(V) theta(rad) 0.225222 0 25
TIME 1554860131285
NWIRE 135600 766.505 593.448 -1.46592 576.627 2.66548
NWIRE 135647 900 139.5 1.5708 322 1.64286
P Frequency 1 is currently at phase 1.95603 degrees (where phase=0 is maximum Y).
P Attempting to write to serial X(V) Y(V) theta(rad) 0.22652 0 25
TIME 1554860131294
NWIRE 135600 766.232 593.415 -1.46014 596.451 2.60584
NWIRE 135647 899.635 139.173 1.3734 359.538 1.61842
P Frequency 1 is currently at phase 1.91716 degrees (where phase=0 is maximum Y).
P Attempting to write to serial X(V) Y(V) theta(rad) 0.225928 0 25
TIME 1554860131303
NWIRE 135600 766.335 592.482 -1.46014 534.878 2.63566
NWIRE 135647 900 139.5 1.5708 322 1.64286
P Frequency 1 is currently at phase 1.87828 degrees (where phase=0 is maximum Y).
P Attempting to write to serial X(V) Y(V) theta(rad) 0.225685 0 25
TIME 1554860131312
NWIRE 135600 766.369 592.546 -1.44644 582.185 2.67227
NWIRE 135647 900 139.5 1.5708 322 1.64286
P Frequency 1 is currently at phase 1.8394 degrees (where phase=0 is maximum Y).
P Attempting to write to serial X(V) Y(V) theta(rad) 0.226703 0 25
TIME 1554860131321
NWIRE 135600 766.152 592.959 -1.45369 587.918 2.52874
NWIRE 135647 900 139.5 1.5708 322 1.64286
P Frequency 1 is currently at phase 1.80053 degrees (where phase=0 is maximum Y).
P Attempting to write to serial X(V) Y(V) theta(rad) 0.225473 0 25
TIME 1554860131330
NWIRE 135600 766.383 592.493 -1.51204 529.062 2.61983
NWIRE 135647 900 139.5 1.5708 322 1.64286
P Frequency 1 is currently at phase 1.76165 degrees (where phase=0 is maximum Y).
P Attempting to write to serial X(V) Y(V) theta(rad) 0.226121 0 25
TIME 1554860131340
NWIRE 135600 766.239 592.916 -1.50423 552.102 2.64977
NWIRE 135647 900.8 139.6 -1.49402 344.635 1.5567
P Frequency 1 is currently at phase 1.72277 degrees (where phase=0 is maximum Y).
[truncated: 9,105,662 more chars]
