# Supplementary material for: Light programmable micro/nanomotors with optically tunable in-phase electric polarization
Source: Nat Commun. 2019 Nov 21;10:5275. doi: 10.1038/s41467-019-13255-6 (PMC6872749; doi:10.1038/s41467-019-13255-6)
Supplement: Supplementary file 16 — Supplementary Dataset 2 [file 41467_2019_13255_MOESM16_ESM.txt]

load morse;   %load data, angles represent nanowire orientation 1482 data + 100 extended 0 at the end due to the shift after filtering

%% low pass filter design
Fpass = 5;   % Passband Frequency
Fstop = 8;   % Stopband Frequency
Apass = 0.2;   % Passband Ripple (dB)
Astop = 400;     % Stopband Attenuation (dB)
Fs    = 60;  % Sampling Frequency
h = fdesign.lowpass('fp,fst,ap,ast', Fpass, Fstop, Apass, Astop, Fs);
Hd = design(h, 'equiripple', ...
    'MinOrder', 'any', ...
    'StopbandShape', 'flat');


dangles=angles(2:end)-angles(1:end-1); % differentiate of angles between each frame
dangles2=filter(Hd,dangles);%  low pass filter

[PKS,LOCS,W]=findpeaks(dangles2) % find peaks

peakthreshold=0.025; % threshold of positive peak
x=find(PKS>peakthreshold);
PKS=PKS(x);
LOCS=LOCS(x);

signal_start = [];   %matrix to save signal data starting frames

for i=1:length(PKS)
    k=LOCS(i);
    while dangles2(k)>0
        k=k-1;
    end
    signal_start=[signal_start,k]
end


returnthreshold = -0.04;   % threshold value to determine the ending frame of signal
signal_end = []; %matrix to save signal data ending frames

for i=1:length(PKS)
    k=LOCS(i);
    if i<length(PKS)
        while dangles2(k)>returnthreshold & k<LOCS(i+1)-12
            k=k+1;
        end
                               
    else 
        while dangles2(k)>returnthreshold & k<=length(dangles2)
            k=k+1;
        end

    end
    signal_end=[signal_end,k];
end


dt=signal_end-signal_start;   % duration of signal pulse
short=find(dt<30);        % short pulses representing dot
long=find(dt>=30);        % long pulses representing dash
%% normalize short pulses to 15 frames
for i=1:length(short)
    signal_end(short(i))=signal_start(short(i))+15;
end

%% normalize long pulses to 45 frames
for i=1:length(long)
    signal_end(long(i))=signal_start(long(i))+45;
end


%% plot figures
figure()
x=[0]
y=[0]

for i=1:length(signal_start)
    x=[x,signal_start(i),signal_start(i)];
    y=[y,0,1];
    x=[x,signal_end(i),signal_end(i)];
    y=[y,1,0];
    
end

x=x-116    % remove the zeros due to filter shift
ax1=subplot(2,1,1)
plot(times,angles(1:1482))
ax2=subplot(2,1,2)
plot(x/60,y)
ax2.XLim=ax1.XLim;
