# Supplementary material for: Light programmable micro/nanomotors with optically tunable in-phase electric polarization
Source: Nat Commun. 2019 Nov 21;10:5275. doi: 10.1038/s41467-019-13255-6 (PMC6872749; doi:10.1038/s41467-019-13255-6)
Supplement: Supplementary file 17 — Source Data [file 41467_2019_13255_MOESM17_ESM.xlsx]

## Sheet: Figure 2a
0 mW
frequency (Hz)	5k	10k	25k	50k	100k	250k	500k	750k	1000k	2000k	3000k	4000k
	94.5891	65.3728	91.0624	126.025	101.393	67.061	-10.6443	-23.8099	-13.2533	4.19533	5.24391	7.35033
	252.944	152.646	203.204	84.6168	109.946	52.1835	-6.76539	-19.409	-10.5559	2.81234	17.2935	6.08555
	115.519	109.322	71.5683	106.008	57.3511	79.8755	-8.57111	-18.173	-16.3667	4.30559	8.27474	13.6092
	58.1591	152.625	116.245	95.3653	54.5314	67.0434	-7.09279	-15.9737	-13.4199	3.2601	9.91318	6.96153
	101.549	157.289	91.2477	103.133	82.2949	79.5653	30.4167	-13.8199	-7.85167	4.52468	4.19061	3.62058
	108.096	105.541	130.158	100.248	68.4021	41.7425	-6.52169	-17.3662	-9.81051	-1.18146	7.59926	9.93181
	186.264	120.015	77.7624	98.51	111.768	139.045	-10.3438	-17.771	-18.7105	-2.97704	10.085	6.50543
	180.446	241.196	107.503	153.925	156.943	78.4675	-16.123	-18.6347	-13.7607	4.51117	9.66157	9.16463
	183.38	138.49	143.323	156.059	124.056	80.6736	-11.7499	-17.4132	-14.8318	3.7899	9.18696	12.7095
	134.959	268.757	88.2491	73.3503		95.4784	-6.79277	-56.0975	-13.5475	3.06106	6.98106	3.55969
	142.977	48.1298	186.401	54.4212		80.5618	-6.92452	-22.0328	-10.4138		5.75451	12.3093
	96.0056	200.103	108.498	62.0378		36.4216	-3.93135	-18.8028	-19.2454		1.51882	6.16287
	188.109	149.485	166.671	63.1641		58.0229	-10.2554	-23.312	-5.5607		10.8513	14.4631
	111.924	176.756		101.205		17.5234	-5.63736	-19.3032	-8.54291		7.07299	11.1404
	169.932	88.2503		183.787		11.7351	-6.85414	-20.9493	-9.18697		9.80194	9.06601
	248.969	108.159		109.447		77.8256		-19.1623	-9.1602		1.80652	8.04254
	127.475	113.832		92.9361		56.254			-18.4842		6.63301	15.9713
	175.087	127.952		117.267		74.581			-14.6141		7.24475
	84.6168	298.37		138.49		61.19			-4.90888		1.96149
	187.849	112.406		79.1579		82.2252			-10.6347		4.75162
	168.051			72.9957		68.3228			-11.9405		16.2603
	124.574			77.5448					-8.75417		4.48426
	152.506			80.0808					-7.62399		6.47054
	174.273			95.075					-8.5264
				126.093					-11.2394
				83.1469					-11.2851
				53.8423					-16.758
				107.837					-15.9693
				103.766					-4.69869
				67.5025
				85.5447
				136.165
				61.6261
				74.8704
				97.5842
				105.757
				68.6556
				62.0317
				84.0133
				53.8489
				191.455
				93.3441
				57.3109
1 mW
Frequency (Hz)	5k	10k	25k	50k	100k	250k	500k	750k	1000k	2000k	3000k	4000k
	98.7494	101.626	87.6381	64.4554	95.3874	55.2977	18.5274	12.3741	109.162	28.1774	14.264	-17.2928
	45.1502	89.1676	107.05	108.332	70.9697	24.3823	31.1525	16.6331	46.3045	12.9728	8.03242	5.39495
				85.1034		44.8331	15.2659	16.3108	122.742	24.2158	6.46537	6.98549
						39.1667	14.8758		118.429	35.089	6.54026	6.72848
						54.3236			90.0208	67.029	6.41797	6.71204
						45.1565			72.1361	24.6743	15.742	5.92841
									125.478	10.9374	-16.1622	8.85244
									106.769	23.8104		14.7344
									61.217	13.2578		10.6681
										32.6948
										14.3374
										23.005
										13.3043
										12.7084
										8.91676
										22.1751
										20.4186
										22.4627
										35.6193
										59.1677

## Sheet: Figure S7
day1	day2	day4	day6	day8
16	13	18	20	24
18	15	22	21	26
19	16	19	15	26
18	16	19	19	29
14	18	19	19	17
18	15	20	21	23
18	22	20	23	24
18	15	19	26	20
14	16	21	29	23
16	22	20	24	28
16	16	18	26	29
16	18	17	19	23
16	20	15	19	15
	14	14	25
	17	17	29
	19	18
	20	20
	20	21
		24
